# Supplementary material for: Proteome of the Triatomine Digestive Tract: From Catalytic to Immune Pathways; Focusing on Annexin Expression
Source: Front Mol Biosci. 2020 Dec 9;7:589435. doi: 10.3389/fmolb.2020.589435 (PMC7755933; doi:10.3389/fmolb.2020.589435)
Supplement: Supplementary File 1 — Cumulated list of non-redundant protein acessions from this work, Ribeiro et al. (2014), Vieira et al. (2015), and Ouali et al. (2020). SF1a – Complete UniprotKB list. SF1b – List from 1a reduced to the accessions associated to EC numbers. [file Data_Sheet_1.zip]

Archive with 2 entries (2 files):
- GumielEtAlProteoma_WholeProteomeECnumber_SF1b.xlsx
- GumielEtAlProteoma_WholeProteome_SF1a.xlsx
