# Supplementary material for: Proteome of the Triatomine Digestive Tract: From Catalytic to Immune Pathways; Focusing on Annexin Expression
Source: Front Mol Biosci. 2020 Dec 9;7:589435. doi: 10.3389/fmolb.2020.589435 (PMC7755933; doi:10.3389/fmolb.2020.589435)
Supplement: Supplementary File 1 — Cumulated list of non-redundant protein acessions from this work, Ribeiro et al. (2014), Vieira et al. (2015), and Ouali et al. (2020). SF1a – Complete UniprotKB list. SF1b – List from 1a reduced to the accessions associated to EC numbers. [file Data_Sheet_1.zip › GumielEtAlProteoma_WholeProteomeECnumber_SF1b.xlsx]

## Sheet: GumielEtAlProteoma_WholeProteom
Query	DataBank
A0A0H2UI64	tr
A0A1S3CU48	tr
A0A1S3CUU6	TrEMBL
A0A1S3CUX0	TrEMBL
A0A1S3CZU9	tr
A0A1S3D2G7	tr
A0A1S3D2K1	TrEMBL
A0A1S3D4V2	TrEMBL
A0A1S3D5F9	tr
A0A1S3D6L1	tr
A0A1S3DCE5	tr
A0A1S3DDR6	tr
A0A1S3DMS7	tr
A0A1S3DQY8	TrEMBL
A0A1S3DUC8	tr
A0A1S4E739	TrEMBL
A0A1S4EBF7	tr
A0A1S4EHM5	TrEMBL
A0A1S4EKE2	tr
A0A1S4EN41	tr
A0A1S4EQZ0	TrEMBL
C4WXD0	tr
G1K0B7	tr
J9JJU4	tr
J9JLC9	tr
J9JQC9	tr
J9JSI7	tr
J9JYX3	tr
J9JZQ5	tr
J9JZV3	tr
J9K385	tr
J9K3S4	tr
J9K4A0	tr
J9K4H0	tr
J9K5P5	tr
J9K6M4	tr
J9K6W8	tr
J9K785	tr
J9KB74	tr
JAA75039.1	gi
JAA75044.1	gi
JAA75048.1	gi
JAA75054.1	gi
JAA75066.1	gi
JAA75074.1	gi
JAA75083.1	gi
JAA75089.1	gi
JAA75099.1	gi
JAA75110.1	gi
JAA75185.1	gi
JAA75213.1	gi
JAA75215.1	gi
JAA75220.1	gi
JAA75227.1	gi
JAA75231.1	gi
JAA75251.1	gi
JAA75262.1	gi
JAA75264.1	gi
JAA75299.1	gi
JAA75321.1	gi
JAA75333.1	gi
JAA75337.1	gi
JAA75339.1	gi
JAA75354.1	gi
JAA75357.1	gi
JAA75360.1	gi
JAA75369.1	gi
JAA75381.1	gi
JAA75382.1	gi
JAA75402.1	gi
JAA75406.1	gi
JAA75422.1	gi
JAA75441.1	gi
JAA75444.1	gi
JAA75448.1	gi
JAA75450.1	gi
JAA75460.1	gi
JAA75493.1	gi
JAA75509.1	gi
JAA75511.1	gi
JAA75535.1	gi
JAA75541.1	gi
JAA75557.1	gi
JAA75564.1	gi
JAA75570.1	gi
JAA75572.1	gi
JAA75581.1	gi
JAA75582.1	gi
JAA75589.1	gi
JAA75621.1	gi
JAA75645.1	gi
JAA75650.1	gi
JAA75651.1	gi
JAA75656.1	gi
JAA75659.1	gi
JAA75664.1	gi
JAA75684.1	gi
JAA75691.1	gi
JAA75694.1	gi
JAA75699.1	gi
JAA75702.1	gi
JAA75703.1	gi
JAA75706.1	gi
JAA75709.1	gi
JAA75711.1	gi
JAA75716.1	gi
JAA75720.1	gi
JAA75721.1	gi
JAA75722.1	gi
JAA75729.1	gi
JAA75730.1	gi
JAA75735.1	gi
JAA75742.1	gi
JAA75744.1	gi
JAA75748.1	gi
JAA75750.1	gi
JAA75755.1	gi
JAA75758.1	gi
JAA75762.1	gi
JAA75769.1	gi
JAA75773.1	gi
JAA75793.1	gi
JAA75826.1	gi
JAA75827.1	gi
JAA75828.1	gi
JAA75836.1	gi
JAA75868.1	gi
JAA75869.1	gi
JAA75872.1	gi
JAA75873.1	gi
JAA75879.1	gi
JAA75888.1	gi
JAA75894.1	gi
JAA75903.1	gi
JAA75904.1	gi
JAA75905.1	gi
JAA75907.1	gi
JAA75923.1	gi
JAA75934.1	gi
JAA75936.1	gi
JAA75938.1	gi
JAA75941.1	gi
JAA75951.1	gi
JAA75968.1	gi
JAA75971.1	gi
JAA75985.1	gi
JAA75999.1	gi
JAA76003.1	gi
JAA76005.1	gi
JAA76008.1	gi
JAA76015.1	gi
JAA76017.1	gi
JAA76018.1	gi
JAA76019.1	gi
JAA76025.1	gi
JAA76035.1	gi
JAA76039.1	gi
JAA76049.1	gi
JAA76053.1	gi
JAA76054.1	gi
JAA76055.1	gi
JAA76071.1	gi
JAA76083.1	gi
JAA76105.1	gi
JAA76122.1	gi
JAA76141.1	gi
JAA76151.1	gi
JAA76172.1	gi
JAA76179.1	gi
JAA76185.1	gi
JAA76188.1	gi
JAA76192.1	gi
JAA76194.1	gi
JAA76198.1	gi
JAA76207.1	gi
JAA76208.1	gi
JAA76211.1	gi
JAA76218.1	gi
JAA76223.1	gi
JAA76227.1	gi
JAA76238.1	gi
JAA76242.1	gi
JAA76255.1	gi
JAA76261.1	gi
JAA76264.1	gi
JAA76276.1	gi
JAA76285.1	gi
JAA76288.1	gi
JAA76289.1	gi
JAA76292.1	gi
JAA76298.1	gi
JAA76304.1	gi
JAA76310.1	gi
JAA76317.1	gi
JAA76322.1	gi
JAA76323.1	gi
JAA76327.1	gi
JAA76331.1	gi
JAA76335.1	gi
JAA76337.1	gi
JAA76342.1	gi
JAA76352.1	gi
JAA76355.1	gi
JAA76363.1	gi
JAA76369.1	gi
JAA76376.1	gi
JAA76381.1	gi
JAA76388.1	gi
JAA76392.1	gi
JAA76396.1	gi
JAA76420.1	gi
JAA76422.1	gi
JAA76424.1	gi
JAA76427.1	gi
JAA76428.1	gi
JAA76434.1	gi
JAA76441.1	gi
JAA76445.1	gi
JAA76446.1	gi
JAA76453.1	gi
JAA76455.1	gi
JAA76457.1	gi
JAA76459.1	gi
JAA76461.1	gi
JAA76465.1	gi
JAA76471.1	gi
JAA76481.1	gi
JAA76491.1	gi
JAA76501.1	gi
JAA76503.1	gi
JAA76504.1	gi
JAA76508.1	gi
JAA76510.1	gi
JAA76513.1	gi
JAA76515.1	gi
JAA76516.1	gi
JAA76521.1	gi
JAA76525.1	gi
JAA76536.1	gi
JAA76561.1	gi
JAA76562.1	gi
JAA76581.1	gi
JAA76586.1	gi
JAA76598.1	gi
JAA76601.1	gi
JAA76603.1	gi
JAA76612.1	gi
JAA76629.1	gi
JAA76630.1	gi
JAA76638.1	gi
JAA76642.1	gi
JAA76652.1	gi
JAA76656.1	gi
JAA76663.1	gi
JAA76664.1	gi
JAA76665.1	gi
JAA76666.1	gi
JAA76675.1	gi
JAA76676.1	gi
JAA76677.1	gi
JAA76679.1	gi
JAA76680.1	gi
JAA76681.1	gi
JAA76683.1	gi
JAA76687.1	gi
JAA76691.1	gi
JAA76694.1	gi
JAA76695.1	gi
JAA76697.1	gi
JAA76705.1	gi
JAA76709.1	gi
JAA76714.1	gi
JAA76715.1	gi
JAA76725.1	gi
JAA76726.1	gi
JAA76734.1	gi
JAA76735.1	gi
JAA76736.1	gi
JAA76738.1	gi
JAA76739.1	gi
JAA76742.1	gi
JAA76749.1	gi
JAA76755.1	gi
JAA76760.1	gi
JAA76762.1	gi
JAA76765.1	gi
JAA76768.1	gi
JAA76770.1	gi
JAA76771.1	gi
JAA76772.1	gi
JAA76774.1	gi
JAA76775.1	gi
JAA76778.1	gi
JAA76779.1	gi
JAA76781.1	gi
JAA76782.1	gi
JAA76783.1	gi
JAA76785.1	gi
JAA76786.1	gi
JAA76801.1	gi
JAA76809.1	gi
JAA76811.1	gi
JAA76812.1	gi
JAA76816.1	gi
JAA76819.1	gi
JAA76824.1	gi
JAA76827.1	gi
JAA76828.1	gi
JAA76830.1	gi
JAA76837.1	gi
JAA76841.1	gi
JAA76844.1	gi
JAA76857.1	gi
JAA76858.1	gi
JAA76861.1	gi
JAA76862.1	gi
JAA76869.1	gi
JAA76873.1	gi
JAA76874.1	gi
JAA76875.1	gi
JAA76879.1	gi
JAA76882.1	gi
JAA76883.1	gi
JAA76886.1	gi
JAA76887.1	gi
JAA76891.1	gi
JAA76902.1	gi
JAA76903.1	gi
JAA76906.1	gi
JAA76910.1	gi
JAA76911.1	gi
JAA76914.1	gi
JAA76924.1	gi
JAA76925.1	gi
JAA76927.1	gi
JAA76931.1	gi
JAA76932.1	gi
JAA76933.1	gi
JAA76935.1	gi
JAA76939.1	gi
JAA76941.1	gi
JAA76943.1	gi
JAA76945.1	gi
JAA76949.1	gi
JAA76951.1	gi
JAA76955.1	gi
JAA76957.1	gi
JAA76963.1	gi
JAA76969.1	gi
JAA76970.1	gi
JAA76973.1	gi
JAA76976.1	gi
JAA76979.1	gi
JAA76981.1	gi
JAA76982.1	gi
JAA76983.1	gi
JAA76985.1	gi
JAA76989.1	gi
JAA76990.1	gi
JAA76992.1	gi
JAA76995.1	gi
JAA76996.1	gi
JAA76999.1	gi
JAA77000.1	gi
JAA77007.1	gi
JAA77008.1	gi
JAA77009.1	gi
JAA77016.1	gi
JAA77018.1	gi
JAA77026.1	gi
JAA77028.1	gi
JAA77030.1	gi
JAA77032.1	gi
JAA77037.1	gi
JAA77039.1	gi
JAA77040.1	gi
JAA77044.1	gi
JAA77045.1	gi
JAA77047.1	gi
JAA77048.1	gi
JAA77051.1	gi
JAA77055.1	gi
JAA77062.1	gi
JAA77063.1	gi
JAA77065.1	gi
JAA77066.1	gi
JAA77069.1	gi
JAA77070.1	gi
JAA77075.1	gi
JAA77079.1	gi
JAA77084.1	gi
JAA77086.1	gi
JAA77087.1	gi
JAA77089.1	gi
JAA77092.1	gi
JAA77093.1	gi
JAA77094.1	gi
JAA77096.1	gi
JAA77098.1	gi
JAA77100.1	gi
JAA77106.1	gi
JAA77108.1	gi
JAA77111.1	gi
JAA77113.1	gi
JAA77114.1	gi
JAA77128.1	gi
JAA77177.1	gi
JAA77181.1	gi
JAA77186.1	gi
JAA77192.1	gi
JAA77210.1	gi
JAA77222.1	gi
JAA77231.1	gi
JAA77237.1	gi
JAA77249.1	gi
JAA77260.1	gi
JAA77264.1	gi
JAA77266.1	gi
JAA77281.1	gi
JAA77284.1	gi
JAA77286.1	gi
JAA77287.1	gi
JAA77298.1	gi
JAA77301.1	gi
JAA77307.1	gi
JAA77312.1	gi
JAA77313.1	gi
JAA77315.1	gi
JAA77319.1	gi
JAA77320.1	gi
JAA77322.1	gi
JAA77323.1	gi
JAA77333.1	gi
JAA77341.1	gi
JAA77342.1	gi
JAA77362.1	gi
JAA77371.1	gi
JAA77376.1	gi
JAA77380.1	gi
JAA77382.1	gi
JAA77389.1	gi
JAA77391.1	gi
JAA77399.1	gi
JAA77407.1	gi
JAA77409.1	gi
JAA77425.1	gi
JAA77433.1	gi
JAA77440.1	gi
JAA77442.1	gi
JAA77448.1	gi
JAA77450.1	gi
JAA77451.1	gi
JAA77453.1	gi
JAA77459.1	gi
JAA77460.1	gi
JAA77464.1	gi
JAA77474.1	gi
JAA77480.1	gi
JAA77484.1	gi
JAA77486.1	gi
JAA77494.1	gi
JAA77500.1	gi
R4FJG7	tr
R4FJJ6	tr
R4FJR0	tr
R4FJS9	tr
R4FJX1	tr
R4FJZ0	tr
R4FK98	tr
R4FKN5	tr
R4FKQ2	tr
R4FKV7	tr
R4FL16	tr
R4FLH7	tr
R4FLL1	tr
R4FLM7	tr
R4FLP0	tr
R4FLZ2	tr
R4FLZ8	tr
R4FM02	tr
R4FM11	tr
R4FM15	tr
R4FM24	tr
R4FM50	tr
R4FM54	tr
R4FM92	tr
R4FM97	tr
R4FMA4	tr
R4FMK3	tr
R4FMS4	tr
R4FMU2	tr
R4FMZ3	tr
R4FMZ5	tr
R4FN11	tr
R4FN63	tr
R4FN92	tr
R4FN97	tr
R4FNB1	tr
R4FNB7	tr
R4FNC4	tr
R4FNG2	tr
R4FNG8	tr
R4FNK5	tr
R4FNK6	tr
R4FNM1	tr
R4FNN1	tr
R4FNR5	tr
R4FNS1	tr
R4FNS2	tr
R4FNT4	tr
R4FNV2	tr
R4FNV6	tr
R4FNY2	tr
R4FP27	tr
R4FP41	tr
R4FP64	tr
R4FP71	tr
R4FP78	tr
R4FP94	tr
R4FPF4	tr
R4FPJ7	tr
R4FPL4	tr
R4FPP5	tr
R4FPS1	tr
R4FPS9	tr
R4FPT4	tr
R4FPU8	tr
R4FPV9	tr
R4FPY0	tr
R4FQ27	tr
R4FQ30	tr
R4FQ42	tr
R4FQ79	tr
R4FQ93	tr
R4FQC0	tr
R4FQE2	tr
R4FQF4	tr
R4FQG1	tr
R4FQG8	tr
R4FQQ2	tr
R4G2V9	tr
R4G2X2	tr
R4G2Z2	tr
R4G2Z7	tr
R4G324	tr
R4G370	tr
R4G3B6	tr
R4G3C0	tr
R4G3C4	tr
R4G3D3	tr
R4G3D6	tr
R4G3D8	tr
R4G3D9	tr
R4G3I8	tr
R4G3L3	tr
R4G3N4	tr
R4G3Q5	tr
R4G3S1	tr
R4G3W4	tr
R4G3W6	tr
R4G3Z1	tr
R4G3Z4	tr
R4G3Z8	tr
R4G400	tr
R4G401	tr
R4G408	tr
R4G433	tr
R4G468	tr
R4G481	tr
R4G4C2	tr
R4G4C9	tr
R4G4D7	tr
R4G4E2	tr
R4G4F5	tr
R4G4G1	tr
R4G4H7	tr
R4G4K2	tr
R4G4K6	tr
R4G4K8	tr
R4G4L5	tr
R4G4M8	tr
R4G4P5	tr
R4G4P6	tr
R4G4R2	tr
R4G4R8	tr
R4G4S7	tr
R4G4T1	tr
R4G4U0	tr
R4G4U2	tr
R4G4U8	tr
R4G4U9	tr
R4G4V3	tr
R4G4V5	tr
R4G4V6	tr
R4G4V8	tr
R4G4W0	tr
R4G4X2	tr
R4G4X4	tr
R4G517	tr
R4G531	tr
R4G536	tr
R4G542	tr
R4G558	tr
R4G562	tr
R4G578	tr
R4G581	tr
R4G5B4	tr
R4G5D9	tr
R4G5G2	tr
R4G5H1	tr
R4G5H6	tr
R4G5H9	tr
R4G5I3	tr
R4G5I9	tr
R4G5J1	tr
R4G5K0	tr
R4G5K3	tr
R4G5K4	tr
R4G5K7	tr
R4G5L0	tr
R4G7Q8	tr
R4G7T2	tr
R4G7V5	tr
R4G7W4	tr
R4G806	tr
R4G815	tr
R4G817	tr
R4G839	tr
R4G840	tr
R4G853	tr
R4G866	tr
R4G869	tr
R4G876	tr
R4G882	tr
R4G8A3	tr
R4G8A5	tr
R4G8A7	tr
R4G8B0	tr
R4G8C3	tr
R4G8F1	tr
R4G8F6	tr
R4G8G7	tr
R4G8G8	tr
R4G8I5	tr
R4G8J8	tr
R4G8K2	tr
R4G8L3	tr
R4G8L9	tr
R4G8M1	tr
R4G8M2	tr
R4G8N1	tr
R4G8P0	tr
R4G8P2	tr
R4G8P6	tr
R4G8Q2	tr
R4G8Q4	tr
R4G8R0	tr
R4G8R2	tr
R4G8R7	tr
R4G8R9	tr
R4G8S8	tr
R4G8T5	tr
R4G8T8	tr
T1H876	tr
T1H877	tr
T1H8E6	tr
T1H8G1	tr
T1H8H9	tr
T1H8J1	tr
T1H8M1	tr
T1H8M6	tr
T1H8U0	tr
T1H8U5	tr
T1H972	tr
T1H983	tr
T1H9B3	tr
T1H9D8	tr
T1H9K3	tr
T1H9Q5	tr
T1H9X6	tr
T1HA86	tr
T1HAD6	tr
T1HB40	tr
T1HB68	tr
T1HBG1	tr
T1HBY1	tr
T1HC71	tr
T1HCA2	tr
T1HCH5	tr
T1HCK9	tr
T1HCL7	tr
T1HCL8	tr
T1HCT9	tr
T1HDG9	tr
T1HDM2	tr
T1HDV8	tr
T1HE80	tr
T1HEC4	tr
T1HEE8	tr
T1HEH7	tr
T1HEK1	tr
T1HES0	tr
T1HET1	tr
T1HF19	tr
T1HF26	tr
T1HF44	tr
T1HF79	tr
T1HF86	tr
T1HFB7	tr
T1HFC4	tr
T1HFC5	tr
T1HFE3	tr
T1HFE9	tr
T1HFG1	tr
T1HFG6	tr
T1HFH1	tr
T1HFH5	tr
T1HFR3	tr
T1HFU2	tr
T1HFV0	tr
T1HFZ7	tr
T1HGA7	tr
T1HGE0	tr
T1HGK2	tr
T1HGL5	tr
T1HGQ7	tr
T1HGS9	tr
T1HGW0	tr
T1HGX1	tr
T1HGY0	tr
T1HGY1	tr
T1HH04	tr
T1HH34	tr
T1HH35	tr
T1HHF5	tr
T1HHP0	tr
T1HI42	tr
T1HI54	tr
T1HI83	tr
T1HIE0	tr
T1HIK5	tr
T1HIN7	tr
T1HIN8	tr
T1HIP9	tr
T1HIQ1	tr
T1HIR0	tr
T1HIR2	tr
T1HIU8	tr
T1HIV5	tr
T1HJ19	tr
T1HJ69	tr
T1HJ83	tr
T1HJ96	tr
T1HJN2	tr
T1HJT8	tr
T1HJU0	tr
T1HKE1	tr
T1HKY6	tr
T1HL52	tr
T1HLC5	tr
T1HLD0	tr
T1HLD3	tr
T1HLD4	tr
T1HLE2	tr
T1HLL0	tr
T1HLR4	tr
T1HLS4	tr
T1HLZ6	tr
T1HLZ9	tr
T1HM18	tr
T1HM25	tr
T1HM42	tr
T1HM48	tr
T1HMK6	tr
T1HMK7	tr
T1HMN6	tr
T1HMP1	tr
T1HMQ4	tr
T1HN34	tr
T1HN69	tr
T1HN70	tr
T1HN74	tr
T1HNC1	tr
T1HNL5	tr
T1HNL7	tr
T1HNV5	tr
T1HNX3	tr
T1HP26	tr
T1HP74	tr
T1HPF9	tr
T1HPL5	tr
T1HPQ4	tr
T1HPS9	tr
T1HPT2	tr
T1HPT5	tr
T1HQ60	tr
T1HQA1	tr
T1HQB5	tr
T1HQG6	tr
T1HQI6	tr
T1HQM1	tr
T1HQQ9	tr
T1HQS0	tr
T1HQV9	tr
T1HR09	tr
T1HR11	tr
T1HR44	tr
T1HR77	tr
T1HR80	tr
T1HR87	tr
T1HR91	tr
T1HRH4	tr
T1HRI9	tr
T1HRK0	tr
T1HRS2	tr
T1HRS7	tr
T1HRT6	tr
T1HRZ1	tr
T1HS20	tr
T1HS33	tr
T1HS66	tr
T1HS78	tr
T1HS86	tr
T1HS97	tr
T1HS98	tr
T1HSI9	tr
T1HSL5	tr
T1HSM5	tr
T1HSY7	tr
T1HT80	tr
T1HTC7	tr
T1HTM6	tr
T1HTN2	tr
T1HTP6	tr
T1HTQ0	tr
T1HTV0	tr
T1HTW4	tr
T1HTX7	tr
T1HTZ5	tr
T1HU05	tr
T1HU19	tr
T1HU20	tr
T1HU21	tr
T1HU23	tr
T1HU24	tr
T1HU25	tr
T1HU71	tr
T1HUA9	tr
T1HUE0	tr
T1HUG6	tr
T1HUH1	tr
T1HUJ0	tr
T1HUT2	tr
T1HUU2	tr
T1HV14	tr
T1HV37	tr
T1HV64	tr
T1HV66	tr
T1HV69	tr
T1HVD2	tr
T1HVL2	tr
T1HVU3	tr
T1HVU8	tr
T1HVV8	tr
T1HVZ1	tr
T1HW21	tr
T1HW33	tr
T1HW83	tr
T1HW94	tr
T1HWA2	tr
T1HWB6	tr
T1HWC3	tr
T1HWI3	tr
T1HWM8	tr
T1HWN2	tr
T1HWR3	tr
T1HWS5	tr
T1HWW5	tr
T1HWY3	tr
T1HX83	tr
T1HX85	tr
T1HXC8	tr
T1HXF7	tr
T1HXH2	tr
T1HXI3	tr
T1HYA1	tr
T1HYB6	tr
T1HYU8	tr
T1HYY4	tr
T1HYZ4	tr
T1HZ66	tr
T1HZB0	tr
T1HZD3	tr
T1I053	tr
T1I062	tr
T1I089	tr
T1I0C9	tr
T1I0D8	tr
T1I0D9	tr
T1I0F4	tr
T1I0I0	tr
T1I0J6	tr
T1I0M2	tr
T1I0W4	tr
T1I0W9	tr
T1I111	tr
T1I122	tr
T1I161	tr
T1I1G5	tr
T1I1G9	tr
T1I1I8	tr
T1I1T1	tr
T1I1Y9	tr
T1I273	tr
T1I2E4	tr
T1I2H9	tr
T1I2I0	tr
T1I2M6	tr
T1I2R0	tr
T1I2T1	tr
T1I2U0	tr
T1I340	tr
T1I356	tr
T1I358	tr
T1I3E8	tr
T1I3P9	tr
T1I3T6	tr
T1I3U9	tr
T1I422	tr
T1I483	tr
T1I489	tr
T1I4B3	tr
T1I4C8	tr
T1I4E2	tr
T1I4E4	tr
T1I4H1	tr
T1I4J1	tr
T1I4J2	tr
T1I4L5	tr
T1I4R3	tr
T1I4S1	tr
T1I4W7	tr
T1I506	tr
T1I592	tr
T1I5D3	tr
T1I5F0	tr
T1I5G4	tr
T1I5M1	tr
T1I5N2	tr
T1I5N5	tr
T1I5S8	tr
T1I5T5	tr
T1I5V3	tr
T1I616	tr
T1I645	tr
T1I671	tr
T1I697	tr
T1I6C0	tr
T1I6E8	tr
T1I6I8	tr
T1I6P2	tr
T1I6P5	tr
T1I6P6	tr
T1I6V5	tr
T1I701	tr
T1I729	tr
T1I768	tr
T1I770	tr
T1I7A2	tr
T1I7C6	tr
T1I7E0	tr
T1I7F1	tr
T1I7I4	tr
T1I7J8	tr
T1I7K2	tr
T1I7L8	tr
T1I7P8	tr
T1I7R1	tr
T1I7T2	tr
T1I7U2	tr
T1I7V8	tr
T1I8C2	tr
T1I8F0	tr
T1I8Q5	tr
T1I8S4	tr
T1I8S7	tr
T1I8T9	tr
T1I8U2	tr
T1I982	tr
T1I990	tr
T1I9F0	tr
T1I9G6	tr
T1I9G9	tr
T1I9I6	tr
T1I9R5	tr
T1I9V9	tr
T1IA19	tr
T1IA25	tr
T1IA36	tr
T1IA51	tr
T1IAB6	tr
T1IAE8	tr
T1IAF1	tr
T1IAG1	tr
T1IAK6	tr
T1IAP3	tr
T1IAR5	tr
T1IAX6	tr
T1IB26	tr
T1IB32	tr
T1IB66	tr
T1IB72	tr
T1IBT2	tr
T1IBW5	tr
T1IC04	tr
T1IC95	tr
T1ICB2	tr
T1ICE5	tr
T1ICG4	tr
T1ICG5	tr
T1ICL0	tr
T1ICS4	tr
T1ICY0	tr
T1ID03	tr
T1IDE0	tr
T1IDF7	tr
T1IDF9	tr
T1IDJ2	tr
T1IDJ3	tr
T1IDR0	tr
T1IDW8	tr
T1IE68	tr
T1IEC9	tr
T1IEJ9	tr
T1IEQ2	tr
T1IER8	tr
T1IES0	tr
T1IES8	tr
T1IES9	tr
T1IEZ1	tr
T1IF54	tr
T1IF79	tr
T1IFD9	tr
T1IFE5	tr
T1IFE6	tr
T1IFH0	tr
T1IFJ4	tr
T1IFK5	tr
T1IFQ6	tr
T1IFQ8	tr
T1IG54	tr
T1IG61	tr
T1IG90	tr
T1IG97	tr
T1IGB3	tr
T1IGG6	tr
T1IGH6	tr
T1IGI2	tr
T1IGN1	tr
X1X7T9	tr
