# Supplementary material for: Proteome of the Triatomine Digestive Tract: From Catalytic to Immune Pathways; Focusing on Annexin Expression
Source: Front Mol Biosci. 2020 Dec 9;7:589435. doi: 10.3389/fmolb.2020.589435 (PMC7755933; doi:10.3389/fmolb.2020.589435)
Supplement: Supplementary File 1 — Cumulated list of non-redundant protein acessions from this work, Ribeiro et al. (2014), Vieira et al. (2015), and Ouali et al. (2020). SF1a – Complete UniprotKB list. SF1b – List from 1a reduced to the accessions associated to EC numbers. [file Data_Sheet_1.zip › GumielEtAlProteoma_WholeProteome_SF1a.xlsx]

## Sheet: GumielEtAlProteoma_WholeProteom
UniprotKB_Id
A0A0H2UI48
A0A0H2UI63
A0A0H2UI64
A0A0H2UI73
A0A1S3CU06
A0A1S3CU48
A0A1S3CUE4
A0A1S3CUU6
A0A1S3CUX0
A0A1S3CVQ8
A0A1S3CXA5
A0A1S3CXU1
A0A1S3CZU9
A0A1S3D1A8
A0A1S3D1S6
A0A1S3D2G5
A0A1S3D2G7
A0A1S3D2I9
A0A1S3D2K0
A0A1S3D2K1
A0A1S3D3S4
A0A1S3D460
A0A1S3D4A8
A0A1S3D4V2
A0A1S3D523
A0A1S3D583
A0A1S3D5F9
A0A1S3D5W5
A0A1S3D6L1
A0A1S3D744
A0A1S3D8L5
A0A1S3DB40
A0A1S3DC11
A0A1S3DCE5
A0A1S3DD66
A0A1S3DDM4
A0A1S3DDR6
A0A1S3DDX1
A0A1S3DEE5
A0A1S3DEJ1
A0A1S3DG03
A0A1S3DG83
A0A1S3DJ13
A0A1S3DKK0
A0A1S3DKM9
A0A1S3DLG0
A0A1S3DMS7
A0A1S3DNL3
A0A1S3DQY8
A0A1S3DR97
A0A1S3DRQ9
A0A1S3DTR0
A0A1S3DUA5
A0A1S3DUC8
A0A1S3DUM4
A0A1S4E739
A0A1S4E7H7
A0A1S4E823
A0A1S4E9T3
A0A1S4EA30
A0A1S4EAE6
A0A1S4EAK5
A0A1S4EAV4
A0A1S4EB70
A0A1S4EB86
A0A1S4EBF7
A0A1S4EBR5
A0A1S4ED06
A0A1S4EDM7
A0A1S4EDZ1
A0A1S4EER1
A0A1S4EEX9
A0A1S4EF00
A0A1S4EF53
A0A1S4EHD5
A0A1S4EHM5
A0A1S4EIA4
A0A1S4EIR4
A0A1S4EJH7
A0A1S4EJU2
A0A1S4EKC4
A0A1S4EKE2
A0A1S4ELM3
A0A1S4ELW9
A0A1S4EMB2
A0A1S4EN41
A0A1S4ENC7
A0A1S4ENS6
A0A1S4ENZ0
A0A1S4EPV4
A0A1S4EQ11
A0A1S4EQZ0
A0A1S4ETA0
A0A3Q0IJM0
A0A3Q0IW80
A0A3Q0JBJ2
A0A3Q0JDN0
A0A3Q0JF84
A9LN32
B8LJ43
C4WSM5
C4WSW4
C4WT97
C4WTU7
C4WUD6
C4WUV3
C4WUX3
C4WUY2
C4WVF6
C4WWC4
C4WWD6
C4WXD0
C4WYG3
D6BJP6
G1K0B7
G1K0B8
G1K0B9
G1K0C1
G1K0C3
G1K0C6
G1K0D1
G1K0D3
G1K0D5
G1K0E2
J9JJJ5
J9JJU4
J9JK00
J9JLC9
J9JLD5
J9JME4
J9JMT1
J9JN92
J9JN98
J9JNQ4
J9JNR9
J9JPJ1
J9JPL8
J9JQC9
J9JRC6
J9JSI7
J9JSJ7
J9JT88
J9JTC0
J9JTN0
J9JUB1
J9JUS5
J9JUW6
J9JV60
J9JVF9
J9JWT5
J9JX24
J9JXP2
J9JY59
J9JYC0
J9JYN6
J9JYX3
J9JZ36
J9JZJ7
J9JZQ5
J9JZV3
J9JZZ4
J9K128
J9K1M2
J9K1P5
J9K218
J9K2D2
J9K308
J9K385
J9K3E7
J9K3R0
J9K3S4
J9K4A0
J9K4C9
J9K4H0
J9K5P5
J9K611
J9K6M4
J9K6W8
J9K725
J9K736
J9K785
J9K7G2
J9K7I9
J9K7X0
J9K924
J9K930
J9K945
J9K9T1
J9KAD1
J9KAJ4
J9KAQ2
J9KB00
J9KB74
J9KBV6
J9KBW9
J9KCW5
J9KP07
J9KW89
J9KWJ8
J9KWW1
J9KXA2
J9L274
J9L2L6
J9L456
J9L8N1
J9L9B7
J9L9P7
J9LC39
J9LDC5
J9LG55
J9LG64
J9LIB7
J9LJT6
J9LM66
J9LRR7
J9LSI2
J9M0T9
J9M1W6
J9M214
J9M7W2
M4WG04
Q06684
Q0PXY9
Q0PXZ9
Q1ZZP3
Q1ZZP9
Q201U9
Q201W8
Q201W9
Q201Z0
Q26239
Q26241
Q6PQK2
Q7YSZ1
Q7YSZ2
Q7YSZ4
Q8T5U0
Q94733
R4FJ77
R4FJ83
R4FJ99
R4FJA4
R4FJA9
R4FJC8
R4FJE0
R4FJE5
R4FJF3
R4FJG3
R4FJG7
R4FJH0
R4FJH5
R4FJI0
R4FJI8
R4FJJ3
R4FJJ6
R4FJK1
R4FJK7
R4FJL9
R4FJM3
R4FJM5
R4FJN0
R4FJN5
R4FJN9
R4FJP3
R4FJP7
R4FJR0
R4FJR9
R4FJS4
R4FJS9
R4FJT4
R4FJT9
R4FJU5
R4FJV0
R4FJV5
R4FJX1
R4FJX9
R4FJY4
R4FJZ0
R4FJZ7
R4FK07
R4FK19
R4FK29
R4FK33
R4FK38
R4FK40
R4FK45
R4FK46
R4FK51
R4FK57
R4FK60
R4FK63
R4FK66
R4FK69
R4FK76
R4FK79
R4FK82
R4FK84
R4FK88
R4FK95
R4FK98
R4FKA1
R4FKA4
R4FKB2
R4FKB5
R4FKB9
R4FKC6
R4FKD0
R4FKD6
R4FKE7
R4FKF2
R4FKG2
R4FKG5
R4FKG9
R4FKH5
R4FKI2
R4FKI5
R4FKJ0
R4FKJ6
R4FKK0
R4FKK8
R4FKL1
R4FKM1
R4FKM8
R4FKN0
R4FKN5
R4FKP8
R4FKQ2
R4FKQ6
R4FKQ9
R4FKR3
R4FKR6
R4FKS5
R4FKS8
R4FKT2
R4FKT4
R4FKT6
R4FKT9
R4FKU1
R4FKU6
R4FKU8
R4FKV2
R4FKV7
R4FKW0
R4FKW1
R4FKW5
R4FKW6
R4FKX0
R4FKX3
R4FKY2
R4FKY5
R4FKY8
R4FKY9
R4FKZ1
R4FKZ4
R4FKZ8
R4FL03
R4FL07
R4FL09
R4FL16
R4FL18
R4FL23
R4FL24
R4FL29
R4FL32
R4FL37
R4FL38
R4FL41
R4FL42
R4FL47
R4FL51
R4FL53
R4FL54
R4FL62
R4FL65
R4FL77
R4FL81
R4FL82
R4FL85
R4FL86
R4FL90
R4FL91
R4FL96
R4FL99
R4FLA4
R4FLA5
R4FLA7
R4FLB1
R4FLB3
R4FLB4
R4FLB9
R4FLC0
R4FLC5
R4FLC6
R4FLC9
R4FLD4
R4FLD6
R4FLD8
R4FLE5
R4FLE9
R4FLF0
R4FLF4
R4FLF6
R4FLG0
R4FLG1
R4FLG7
R4FLH1
R4FLH4
R4FLH7
R4FLI0
R4FLI2
R4FLI4
R4FLI7
R4FLI9
R4FLJ4
R4FLJ5
R4FLJ6
R4FLK0
R4FLK2
R4FLL1
R4FLL2
R4FLL8
R4FLM6
R4FLM7
R4FLN6
R4FLP0
R4FLP2
R4FLP4
R4FLP6
R4FLQ4
R4FLQ6
R4FLQ9
R4FLR2
R4FLR8
R4FLS1
R4FLS3
R4FLS6
R4FLS7
R4FLT0
R4FLT2
R4FLT5
R4FLT6
R4FLT8
R4FLU0
R4FLU8
R4FLV3
R4FLV4
R4FLV9
R4FLW1
R4FLW6
R4FLW7
R4FLX0
R4FLX4
R4FLX6
R4FLX9
R4FLY1
R4FLY3
R4FLY8
R4FLZ2
R4FLZ7
R4FLZ8
R4FM00
R4FM02
R4FM08
R4FM11
R4FM13
R4FM15
R4FM17
R4FM20
R4FM21
R4FM24
R4FM26
R4FM29
R4FM31
R4FM32
R4FM35
R4FM37
R4FM40
R4FM43
R4FM46
R4FM47
R4FM50
R4FM52
R4FM54
R4FM56
R4FM59
R4FM62
R4FM65
R4FM69
R4FM70
R4FM73
R4FM74
R4FM78
R4FM81
R4FM83
R4FM86
R4FM90
R4FM92
R4FM95
R4FM97
R4FM98
R4FMA1
R4FMA3
R4FMA4
R4FMA7
R4FMB0
R4FMB7
R4FMC0
R4FMC2
R4FMC5
R4FMD7
R4FMD8
R4FMD9
R4FME3
R4FME4
R4FME5
R4FME8
R4FMF2
R4FMF3
R4FMF7
R4FMF9
R4FMG3
R4FMG4
R4FMG8
R4FMH5
R4FMH8
R4FMI0
R4FMI5
R4FMI6
R4FMI7
R4FMI9
R4FMJ2
R4FMJ4
R4FMJ7
R4FMK2
R4FMK3
R4FMK9
R4FML1
R4FML2
R4FML6
R4FML7
R4FML9
R4FMM2
R4FMM3
R4FMM6
R4FMM7
R4FMN0
R4FMN4
R4FMN6
R4FMP1
R4FMQ0
R4FMQ1
R4FMQ6
R4FMR2
R4FMR4
R4FMR7
R4FMS4
R4FMS5
R4FMT0
R4FMT2
R4FMT5
R4FMU0
R4FMU2
R4FMV0
R4FMV1
R4FMW0
R4FMW2
R4FMW4
R4FMW5
R4FMW9
R4FMX3
R4FMY2
R4FMY5
R4FMY6
R4FMY9
R4FMZ3
R4FMZ5
R4FMZ7
R4FN01
R4FN04
R4FN08
R4FN09
R4FN11
R4FN14
R4FN15
R4FN22
R4FN26
R4FN30
R4FN32
R4FN34
R4FN36
R4FN38
R4FN39
R4FN42
R4FN47
R4FN48
R4FN50
R4FN52
R4FN53
R4FN54
R4FN55
R4FN57
R4FN63
R4FN73
R4FN77
R4FN78
R4FN83
R4FN87
R4FN92
R4FN97
R4FN98
R4FNA3
R4FNA6
R4FNB1
R4FNB7
R4FNC1
R4FNC4
R4FNC6
R4FNC7
R4FND1
R4FND3
R4FND4
R4FND8
R4FNE4
R4FNE7
R4FNE8
R4FNF2
R4FNF3
R4FNF8
R4FNG2
R4FNG6
R4FNG7
R4FNG8
R4FNH2
R4FNH7
R4FNH8
R4FNI1
R4FNI7
R4FNJ0
R4FNJ4
R4FNK5
R4FNK6
R4FNL2
R4FNL5
R4FNL6
R4FNM0
R4FNM1
R4FNM7
R4FNN1
R4FNN5
R4FNN6
R4FNP1
R4FNP5
R4FNQ0
R4FNQ3
R4FNQ5
R4FNQ6
R4FNR0
R4FNR2
R4FNR5
R4FNS0
R4FNS1
R4FNS2
R4FNS6
R4FNS7
R4FNT1
R4FNT4
R4FNT5
R4FNT7
R4FNU0
R4FNU1
R4FNU5
R4FNU6
R4FNU8
R4FNV0
R4FNV2
R4FNV5
R4FNV6
R4FNW0
R4FNW4
R4FNX0
R4FNX6
R4FNY0
R4FNY2
R4FNY7
R4FNZ6
R4FP01
R4FP02
R4FP17
R4FP18
R4FP27
R4FP34
R4FP41
R4FP52
R4FP61
R4FP71
R4FP78
R4FP80
R4FP87
R4FP91
R4FP94
R4FP98
R4FPA1
R4FPA5
R4FPB1
R4FPC2
R4FPC9
R4FPF1
R4FPF4
R4FPF8
R4FPG7
R4FPH2
R4FPH9
R4FPI5
R4FPJ3
R4FPJ7
R4FPK0
R4FPL4
R4FPM1
R4FPM5
R4FPM8
R4FPN2
R4FPN5
R4FPP1
R4FPP5
R4FPP7
R4FPQ7
R4FPR1
R4FPR6
R4FPS1
R4FPS9
R4FPT4
R4FPT9
R4FPU4
R4FPU8
R4FPV5
R4FPV9
R4FPW2
R4FPW7
R4FPX1
R4FPX5
R4FPY0
R4FPY5
R4FPZ2
R4FPZ8
R4FQ14
R4FQ18
R4FQ27
R4FQ30
R4FQ35
R4FQ38
R4FQ42
R4FQ51
R4FQ54
R4FQ58
R4FQ65
R4FQ69
R4FQ78
R4FQ79
R4FQ83
R4FQ86
R4FQ93
R4FQ99
R4FQB3
R4FQC0
R4FQC3
R4FQD3
R4FQD9
R4FQE2
R4FQE8
R4FQF4
R4FQF8
R4FQG1
R4FQG8
R4FQH4
R4FQJ7
R4FQK1
R4G2R2
R4G2R6
R4G2R9
R4G2S4
R4G2S7
R4G2T1
R4G2T3
R4G2T6
R4G2T8
R4G2U0
R4G2U3
R4G2U7
R4G2U9
R4G2V2
R4G2V4
R4G2V6
R4G2V8
R4G2V9
R4G2W3
R4G2W5
R4G2W6
R4G2W8
R4G2X2
R4G2X6
R4G2X7
R4G2X9
R4G2Y3
R4G2Y7
R4G2Y8
R4G2Z0
R4G2Z2
R4G2Z6
R4G2Z7
R4G2Z9
R4G301
R4G302
R4G304
R4G308
R4G309
R4G311
R4G313
R4G315
R4G316
R4G324
R4G325
R4G328
R4G329
R4G331
R4G335
R4G343
R4G345
R4G349
R4G351
R4G353
R4G355
R4G357
R4G360
R4G366
R4G368
R4G370
R4G376
R4G377
R4G381
R4G383
R4G387
R4G389
R4G392
R4G396
R4G398
R4G3A0
R4G3A2
R4G3A3
R4G3A4
R4G3A5
R4G3A7
R4G3B0
R4G3B1
R4G3B4
R4G3B5
R4G3B6
R4G3B7
R4G3B8
R4G3B9
R4G3C0
R4G3C2
R4G3C3
R4G3C4
R4G3C8
R4G3C9
R4G3D0
R4G3D1
R4G3D2
R4G3D3
R4G3D4
R4G3D5
R4G3D6
R4G3D7
R4G3D8
R4G3D9
R4G3E0
R4G3E4
R4G3E5
R4G3E6
R4G3E7
R4G3E8
R4G3E9
R4G3F1
R4G3F2
R4G3F4
R4G3F5
R4G3F7
R4G3F8
R4G3F9
R4G3G1
R4G3G2
R4G3G5
R4G3G6
R4G3G7
R4G3G8
R4G3G9
R4G3H0
R4G3H1
R4G3H2
R4G3H3
R4G3H4
R4G3H6
R4G3H7
R4G3H8
R4G3H9
R4G3I0
R4G3I1
R4G3I2
R4G3I3
R4G3I4
R4G3I5
R4G3I8
R4G3I9
R4G3J0
R4G3J1
R4G3J4
R4G3J6
R4G3J7
R4G3K3
R4G3K4
R4G3K6
R4G3K7
R4G3K8
R4G3K9
R4G3L1
R4G3L3
R4G3L5
R4G3L6
R4G3L7
R4G3L8
R4G3M0
R4G3M1
R4G3M3
R4G3M4
R4G3M5
R4G3M6
R4G3M9
R4G3N3
R4G3N6
R4G3N8
R4G3P0
R4G3P1
R4G3P3
R4G3P4
R4G3P5
R4G3P7
R4G3P9
R4G3Q0
R4G3Q1
R4G3Q4
R4G3Q5
R4G3Q6
R4G3Q9
R4G3R0
R4G3R1
R4G3R4
R4G3R5
R4G3R7
R4G3R8
R4G3S1
R4G3S2
R4G3S5
R4G3S6
R4G3S7
R4G3S8
R4G3S9
R4G3T0
R4G3T1
R4G3T2
R4G3T3
R4G3T5
R4G3T6
R4G3T7
R4G3T8
R4G3U0
R4G3U1
R4G3U3
R4G3U4
R4G3U5
R4G3U6
R4G3U8
R4G3U9
R4G3V0
R4G3V1
R4G3V3
R4G3V4
R4G3V6
R4G3V9
R4G3W1
R4G3W2
R4G3W3
R4G3W4
R4G3W6
R4G3X0
R4G3X1
R4G3X2
R4G3X6
R4G3X7
R4G3X8
R4G3X9
R4G3Y0
R4G3Y2
R4G3Y3
R4G3Y4
R4G3Y5
R4G3Y8
R4G3Y9
R4G3Z0
R4G3Z1
R4G3Z2
R4G3Z3
R4G3Z4
R4G3Z7
R4G3Z8
R4G3Z9
R4G400
R4G402
R4G403
R4G404
R4G407
R4G408
R4G410
R4G412
R4G413
R4G414
R4G415
R4G416
R4G418
R4G419
R4G420
R4G421
R4G422
R4G424
R4G425
R4G430
R4G432
R4G433
R4G435
R4G436
R4G437
R4G438
R4G439
R4G440
R4G442
R4G443
R4G445
R4G447
R4G448
R4G451
R4G452
R4G454
R4G456
R4G457
R4G459
R4G461
R4G462
R4G463
R4G464
R4G465
R4G466
R4G468
R4G469
R4G470
R4G471
R4G473
R4G474
R4G475
R4G476
R4G478
R4G480
R4G481
R4G483
R4G488
R4G489
R4G490
R4G491
R4G492
R4G493
R4G494
R4G495
R4G497
R4G498
R4G4A1
R4G4A4
R4G4A6
R4G4A7
R4G4B1
R4G4B2
R4G4B5
R4G4B6
R4G4B7
R4G4B8
R4G4B9
R4G4C0
R4G4C1
R4G4C2
R4G4C3
R4G4C4
R4G4C8
R4G4C9
R4G4D0
R4G4D2
R4G4D5
R4G4D6
R4G4D7
R4G4D9
R4G4E0
R4G4E1
R4G4E2
R4G4E3
R4G4E4
R4G4E5
R4G4E9
R4G4F2
R4G4F4
R4G4F5
R4G4F8
R4G4F9
R4G4G0
R4G4G1
R4G4G2
R4G4G3
R4G4G4
R4G4G5
R4G4G9
R4G4H0
R4G4H4
R4G4H5
R4G4H6
R4G4H7
R4G4I0
R4G4I1
R4G4I3
R4G4I4
R4G4I6
R4G4I7
R4G4J3
R4G4J4
R4G4J7
R4G4K0
R4G4K1
R4G4K2
R4G4K3
R4G4K6
R4G4K8
R4G4L1
R4G4L2
R4G4L4
R4G4L5
R4G4L6
R4G4L9
R4G4M0
R4G4M2
R4G4M3
R4G4M4
R4G4M5
R4G4M8
R4G4N0
R4G4N3
R4G4N4
R4G4N6
R4G4N7
R4G4N8
R4G4N9
R4G4P0
R4G4P1
R4G4P2
R4G4P3
R4G4P4
R4G4P5
R4G4P6
R4G4P7
R4G4P8
R4G4Q0
R4G4Q2
R4G4Q3
R4G4Q4
R4G4Q5
R4G4Q6
R4G4Q8
R4G4R0
R4G4R2
R4G4R3
R4G4R4
R4G4R5
R4G4R6
R4G4R8
R4G4R9
R4G4S0
R4G4S1
R4G4S2
R4G4S3
R4G4S6
R4G4S7
R4G4S8
R4G4T1
R4G4T2
R4G4T6
R4G4T7
R4G4U0
R4G4U2
R4G4U3
R4G4U5
R4G4U7
R4G4U8
R4G4U9
R4G4V1
R4G4V3
R4G4V4
R4G4V5
R4G4V6
R4G4V8
R4G4V9
R4G4W0
R4G4W1
R4G4W4
R4G4W5
R4G4W6
R4G4W8
R4G4X0
R4G4X2
R4G4X4
R4G4X5
R4G4X7
R4G4Y1
R4G4Y2
R4G4Y3
R4G4Y4
R4G4Y8
R4G4Y9
R4G4Z4
R4G4Z9
R4G501
R4G504
R4G506
R4G508
R4G514
R4G517
R4G519
R4G521
R4G523
R4G527
R4G529
R4G531
R4G535
R4G536
R4G538
R4G540
R4G542
R4G544
R4G551
R4G558
R4G562
R4G565
R4G571
R4G578
R4G581
R4G584
R4G592
R4G598
R4G5A0
R4G5A3
R4G5A6
R4G5A9
R4G5B2
R4G5B4
R4G5B7
R4G5C0
R4G5C5
R4G5C7
R4G5D0
R4G5D2
R4G5D5
R4G5D6
R4G5D9
R4G5E5
R4G5E9
R4G5F6
R4G5F8
R4G5F9
R4G5G2
R4G5G4
R4G5G6
R4G5G7
R4G5H1
R4G5H3
R4G5H6
R4G5H8
R4G5H9
R4G5I2
R4G5I3
R4G5I4
R4G5I6
R4G5I7
R4G5I9
R4G5J1
R4G5J3
R4G5J4
R4G5J9
R4G5K0
R4G5K3
R4G5K4
R4G5K6
R4G5K7
R4G5K8
R4G5L0
R4G5L1
R4G5M3
R4G5M5
R4G5N5
R4G5P5
R4G5P9
R4G7P1
R4G7P3
R4G7P4
R4G7P7
R4G7P8
R4G7P9
R4G7Q3
R4G7Q7
R4G7Q8
R4G7Q9
R4G7R1
R4G7R2
R4G7R3
R4G7R5
R4G7R6
R4G7R8
R4G7R9
R4G7S1
R4G7S2
R4G7S4
R4G7S5
R4G7S7
R4G7S8
R4G7S9
R4G7T0
R4G7T1
R4G7T2
R4G7T5
R4G7T8
R4G7T9
R4G7U0
R4G7U1
R4G7U2
R4G7U3
R4G7U4
R4G7U7
R4G7U9
R4G7V1
R4G7V4
R4G7V5
R4G7V7
R4G7V9
R4G7W0
R4G7W1
R4G7W2
R4G7W3
R4G7W4
R4G7W5
R4G7W6
R4G7W8
R4G7W9
R4G7X0
R4G7X2
R4G7X3
R4G7X7
R4G7X8
R4G7X9
R4G7Y3
R4G7Y4
R4G7Y5
R4G7Y7
R4G7Y8
R4G7Y9
R4G7Z0
R4G7Z2
R4G7Z4
R4G7Z6
R4G7Z9
R4G801
R4G802
R4G803
R4G804
R4G805
R4G806
R4G807
R4G808
R4G809
R4G814
R4G815
R4G817
R4G818
R4G819
R4G820
R4G822
R4G823
R4G824
R4G825
R4G826
R4G828
R4G830
R4G831
R4G834
R4G835
R4G836
R4G838
R4G839
R4G840
R4G841
R4G844
R4G845
R4G847
R4G848
R4G849
R4G851
R4G852
R4G853
R4G855
R4G856
R4G857
R4G858
R4G864
R4G865
R4G866
R4G868
R4G869
R4G874
R4G875
R4G876
R4G877
R4G878
R4G880
R4G881
R4G882
R4G884
R4G886
R4G887
R4G889
R4G890
R4G893
R4G896
R4G897
R4G8A1
R4G8A2
R4G8A3
R4G8A5
R4G8A7
R4G8A8
R4G8B0
R4G8B1
R4G8B2
R4G8B9
R4G8C0
R4G8C3
R4G8C7
R4G8C8
R4G8C9
R4G8D0
R4G8D1
R4G8D3
R4G8D4
R4G8D6
R4G8D8
R4G8D9
R4G8E0
R4G8E1
R4G8E2
R4G8E4
R4G8E6
R4G8E9
R4G8F0
R4G8F1
R4G8F2
R4G8F3
R4G8F4
R4G8F6
R4G8F7
R4G8F8
R4G8G0
R4G8G1
R4G8G2
R4G8G4
R4G8G6
R4G8G7
R4G8G8
R4G8H1
R4G8H2
R4G8H4
R4G8H5
R4G8H7
R4G8H8
R4G8I0
R4G8I1
R4G8I2
R4G8I3
R4G8I5
R4G8I7
R4G8I8
R4G8J0
R4G8J1
R4G8J3
R4G8J4
R4G8J7
R4G8J8
R4G8K2
R4G8K4
R4G8K6
R4G8K8
R4G8L1
R4G8L3
R4G8L5
R4G8L6
R4G8L7
R4G8L9
R4G8M0
R4G8M1
R4G8M2
R4G8M3
R4G8M4
R4G8M8
R4G8N1
R4G8N3
R4G8N4
R4G8N5
R4G8N6
R4G8N7
R4G8N8
R4G8N9
R4G8P0
R4G8P1
R4G8P3
R4G8P4
R4G8P6
R4G8P7
R4G8P8
R4G8Q0
R4G8Q2
R4G8Q3
R4G8Q4
R4G8Q7
R4G8R1
R4G8R2
R4G8R3
R4G8R5
R4G8R6
R4G8R7
R4G8R9
R4G8S0
R4G8S2
R4G8S3
R4G8S4
R4G8S6
R4G8S8
R4G8T0
R4G8T2
R4G8T3
R4G8T5
R4G8T6
R4G8T8
R4G8U0
R4G8U1
R4G8U7
R4G8U9
R4G8V0
T1H7M5
T1H7M6
T1H7M9
T1H7N5
T1H7P5
T1H7Q3
T1H7Q5
T1H7Q7
T1H7Q9
T1H7R9
T1H7S4
T1H7T7
T1H7U7
T1H7V0
T1H7W0
T1H7W9
T1H7X1
T1H7X7
T1H7X8
T1H7Y4
T1H7Y5
T1H7Y9
T1H7Z6
T1H803
T1H810
T1H812
T1H817
T1H823
T1H827
T1H835
T1H839
T1H845
T1H849
T1H857
T1H861
T1H868
T1H875
T1H876
T1H877
T1H8A1
T1H8A7
T1H8C9
T1H8D5
T1H8E6
T1H8F0
T1H8F4
T1H8F8
T1H8G1
T1H8G2
T1H8G5
T1H8H8
T1H8H9
T1H8I5
T1H8J0
T1H8J1
T1H8K4
T1H8L4
T1H8L6
T1H8L7
T1H8M1
T1H8M2
T1H8M6
T1H8N3
T1H8N5
T1H8P2
T1H8P4
T1H8P5
T1H8P8
T1H8Q1
T1H8R9
T1H8S7
T1H8S9
T1H8U0
T1H8U5
T1H8U7
T1H8V9
T1H8W4
T1H8W6
T1H8X5
T1H8X8
T1H8Y2
T1H8Y3
T1H8Y8
T1H8Z6
T1H900
T1H912
T1H921
T1H937
T1H950
T1H952
T1H954
T1H965
T1H967
T1H969
T1H972
T1H983
T1H985
T1H9A1
T1H9A2
T1H9A4
T1H9B1
T1H9B3
T1H9D0
T1H9D8
T1H9G0
T1H9H3
T1H9J0
T1H9K0
T1H9K1
T1H9K3
T1H9N5
T1H9P7
T1H9Q5
T1H9S7
T1H9T0
T1H9T3
T1H9U1
T1H9X6
T1HA14
T1HA39
T1HA48
T1HA51
T1HA52
T1HA61
T1HA79
T1HA80
T1HA84
T1HA86
T1HA91
T1HAB1
T1HAB7
T1HAD5
T1HAD6
T1HAG5
T1HAG6
T1HAG9
T1HAI6
T1HAI8
T1HAM4
T1HAM5
T1HAM6
T1HAN2
T1HAN8
T1HAN9
T1HAP2
T1HAP3
T1HAP4
T1HAP6
T1HAQ2
T1HAR5
T1HAU5
T1HAU6
T1HAV3
T1HAY3
T1HAY4
T1HAZ2
T1HB10
T1HB16
T1HB32
T1HB36
T1HB37
T1HB40
T1HB56
T1HB59
T1HB68
T1HB69
T1HB80
T1HB81
T1HB97
T1HBA3
T1HBC1
T1HBC7
T1HBD8
T1HBE0
T1HBG0
T1HBG1
T1HBH3
T1HBH7
T1HBI5
T1HBI6
T1HBJ7
T1HBK0
T1HBK3
T1HBK8
T1HBM4
T1HBM5
T1HBM7
T1HBN6
T1HBP5
T1HBP6
T1HBP7
T1HBQ4
T1HBQ5
T1HBQ9
T1HBR9
T1HBS4
T1HBS7
T1HBT5
T1HBU0
T1HBU6
T1HBV8
T1HBW0
T1HBW6
T1HBW8
T1HBY1
T1HBZ3
T1HC00
T1HC07
T1HC14
T1HC17
T1HC21
T1HC31
T1HC32
T1HC39
T1HC57
T1HC58
T1HC64
T1HC70
T1HC71
T1HC74
T1HC83
T1HC95
T1HC96
T1HC97
T1HCA1
T1HCA2
T1HCA3
T1HCB7
T1HCC7
T1HCD2
T1HCH0
T1HCH1
T1HCH5
T1HCH7
T1HCJ4
T1HCK4
T1HCK5
T1HCK6
T1HCK9
T1HCL7
T1HCL8
T1HCN4
T1HCP7
T1HCQ4
T1HCQ9
T1HCR1
T1HCR8
T1HCT8
T1HCT9
T1HCU3
T1HCU4
T1HCU8
T1HCU9
T1HCW7
T1HCW9
T1HCX6
T1HCY1
T1HCY5
T1HCY8
T1HD22
T1HD30
T1HD44
T1HD56
T1HD61
T1HD70
T1HD76
T1HD78
T1HD86
T1HDC7
T1HDD0
T1HDD9
T1HDF3
T1HDG9
T1HDH0
T1HDI2
T1HDI9
T1HDJ4
T1HDJ8
T1HDJ9
T1HDK3
T1HDK5
T1HDK6
T1HDM2
T1HDS3
T1HDT9
T1HDV8
T1HDW0
T1HE43
T1HE73
T1HE77
T1HE79
T1HE80
T1HEA8
T1HEB4
T1HEC4
T1HED5
T1HEE8
T1HEF1
T1HEF8
T1HEG7
T1HEH6
T1HEH7
T1HEI0
T1HEI7
T1HEI8
T1HEK1
T1HEM4
T1HEN3
T1HEN8
T1HEP5
T1HER0
T1HES0
T1HES3
T1HET1
T1HEU8
T1HEW1
T1HEW2
T1HEW9
T1HEX2
T1HEX5
T1HEZ8
T1HF00
T1HF08
T1HF17
T1HF18
T1HF19
T1HF20
T1HF21
T1HF24
T1HF25
T1HF26
T1HF38
T1HF43
T1HF44
T1HF47
T1HF62
T1HF67
T1HF68
T1HF76
T1HF79
T1HF84
T1HF86
T1HF98
T1HFB1
T1HFB7
T1HFC4
T1HFC5
T1HFC8
T1HFD6
T1HFE3
T1HFE9
T1HFF0
T1HFF2
T1HFF6
T1HFG1
T1HFG6
T1HFG8
T1HFH0
T1HFH1
T1HFH5
T1HFI4
T1HFL6
T1HFM2
T1HFM4
T1HFM5
T1HFP0
T1HFP3
T1HFP8
T1HFP9
T1HFQ0
T1HFQ8
T1HFR3
T1HFR5
T1HFR9
T1HFS6
T1HFS7
T1HFT0
T1HFT8
T1HFT9
T1HFU1
T1HFU2
T1HFU5
T1HFV0
T1HFV2
T1HFV9
T1HFX3
T1HFY6
T1HFZ1
T1HFZ2
T1HFZ7
T1HG51
T1HG53
T1HG57
T1HG75
T1HG94
T1HGA7
T1HGB7
T1HGC3
T1HGE0
T1HGE2
T1HGG7
T1HGG8
T1HGG9
T1HGH0
T1HGH4
T1HGJ9
T1HGK2
T1HGL4
T1HGL5
T1HGL8
T1HGN2
T1HGQ7
T1HGR1
T1HGR9
T1HGS6
T1HGS9
T1HGU6
T1HGV2
T1HGW0
T1HGW1
T1HGW2
T1HGX1
T1HGX2
T1HGY0
T1HGY1
T1HGY2
T1HGY3
T1HGZ0
T1HGZ3
T1HGZ6
T1HH04
T1HH05
T1HH13
T1HH16
[truncated: 1,737 more rows]
