# Supplementary material for: Proteome of the Triatomine Digestive Tract: From Catalytic to Immune Pathways; Focusing on Annexin Expression
Source: Front Mol Biosci. 2020 Dec 9;7:589435. doi: 10.3389/fmolb.2020.589435 (PMC7755933; doi:10.3389/fmolb.2020.589435)
Supplement: Supplementary File 2 — Ontologies of Biological Processes analyzed with GlueGO using data from Supplementary File SF1a. SF2a – Simplified topological network generated from a dataset of 22,291 edges based on 2,569 vertices. SF2b – Frequency histogram of biological processes in the TDT proteome. SF2c – Pie statistical display of SF2b. SF2d – Numerical data supporting SF2a–c. The color code associated to vertices of SF2a is the same as for SF2b and SF2c. [file Data_Sheet_2.ZIP]

Archive with 2 entries (2 files):
- GumielEtAlProteoma_WholeProteomeBiologicalProcess_SF2a-c.zip
- GumielEtAlProteoma_WholeProteomeBiologicalProcess_SF2d.zip
