# Supplementary material for: Proteome of the Triatomine Digestive Tract: From Catalytic to Immune Pathways; Focusing on Annexin Expression
Source: Front Mol Biosci. 2020 Dec 9;7:589435. doi: 10.3389/fmolb.2020.589435 (PMC7755933; doi:10.3389/fmolb.2020.589435)
Supplement: Supplementary File 3 — Ontologies of Cellular Components analyzed with GlueGO using data from Supplementary File SF1a. SF3a – Simplified topological network generated from a dataset of 6,405 edges based on 1,306 vertices. SF3b – Frequency histogram of cellular components in the TDT. SF3c – Pie statistical display of SF3b. SF3d – Numerical data supporting SF3a–c. The color code associated to vertices of SF3a is the same as for SF3b and SF3c. [file Data_Sheet_3.ZIP]

Archive with 2 entries (2 files):
- GumielEtAlProteoma_WholeProteomeCellularComponentes_SF3a-c.zip
- GumielEtAlProteoma_WholeProteomeCellularComponentes_SF3d.zip
