# Supplementary material for: Proteome of the Triatomine Digestive Tract: From Catalytic to Immune Pathways; Focusing on Annexin Expression
Source: Front Mol Biosci. 2020 Dec 9;7:589435. doi: 10.3389/fmolb.2020.589435 (PMC7755933; doi:10.3389/fmolb.2020.589435)
Supplement: Supplementary File 4 — Ontologies of Molecular Functions analyzed with GlueGO using data from Supplementary File SF1a. SF4a – Simplified topological network generated from a dataset of 2,087 edges based on 795 vertices. SF4b – Frequency histogram of molecular functions in the TDT. SF4c – Pie statistical display of SF4b. SF4d – Numerical data supporting SF4a-c. The color code associated to vertices of SF4a is the same as for SF4b and SF4c. [file Data_Sheet_4.ZIP]

Archive with 2 entries (2 files):
- GumielEtAlProteoma_WholeProteomeMolecularFunction_SF4a-c.zip
- GumielEtAlProteoma_WholeProteomeMolecularFunction_SF4d.zip
