# Supplementary material for: Proteome of the Triatomine Digestive Tract: From Catalytic to Immune Pathways; Focusing on Annexin Expression
Source: Front Mol Biosci. 2020 Dec 9;7:589435. doi: 10.3389/fmolb.2020.589435 (PMC7755933; doi:10.3389/fmolb.2020.589435)
Supplement: Supplementary File 5 — Ontologies of Biological Processes analyzed with GlueGO using data from Supplementary File SF1b. SF5a – Simplified topological network generated from a dataset of 8,756 edges based on 703 vertices. SF5b – Frequency histogram of biological processes in the TDT proteome. SF5c – Pie statistical display of SF5b. SF5d – Numerical data supporting SF5a-c. The color code associated to vertices of SF5a is the same as for SF5b and SF5c. [file Data_Sheet_5.ZIP]

Archive with 2 entries (2 files):
- GumielEtAlProteoma_WholeProteomeToKeggBiologicalProcess_SF5a-c.zip
- GumielEtAlProteoma_WholeProteomeToKeggBiologicalProcess_SF5d.zip
