# Supplementary material for: Proteome of the Triatomine Digestive Tract: From Catalytic to Immune Pathways; Focusing on Annexin Expression
Source: Front Mol Biosci. 2020 Dec 9;7:589435. doi: 10.3389/fmolb.2020.589435 (PMC7755933; doi:10.3389/fmolb.2020.589435)
Supplement: Supplementary File 6 — Ontologies of Cellular Components analyzed with GlueGO using data from Supplementary File SF1b. SF6a – Simplified topological network generated from a dataset of 798 edges based on 175 vertices. SF6b – Frequency histogram of cellular components in the TDT. SF6c – Pie statistical display of SF6b. SF6d – Numerical data supporting SF6a–c. The color code associated to vertices of SF6a is the same as for SF6b and SF6c. [file Data_Sheet_6.ZIP]

Archive with 2 entries (2 files):
- GumielEtAlProteoma_WholeProteomeToKeggCellularComponentes_SF6a-c.zip
- GumielEtAlProteoma_WholeProteomeToKeggCellularComponentes_SF6d.zip
