# Supplementary material for: Proteome of the Triatomine Digestive Tract: From Catalytic to Immune Pathways; Focusing on Annexin Expression
Source: Front Mol Biosci. 2020 Dec 9;7:589435. doi: 10.3389/fmolb.2020.589435 (PMC7755933; doi:10.3389/fmolb.2020.589435)
Supplement: Supplementary File 7 — Ontologies of Molecular Functions analyzed with GlueGO using data from Supplementary File SF1b. SF7a – Simplified topological network generated from a dataset of 3,044 edges based on 383 vertices. SF7b – Frequency histogram of molecular functions in the TDT. SF7c – Pie statistical display of SF7b. SF7d – Numerical data supporting SF7a–c. The color code associated to vertices of SF7a is the same as for SF7b and SF7c. [file Data_Sheet_7.ZIP]

Archive with 2 entries (2 files):
- GumielEtAlProteoma_WholeProteomeToKeggMolecularFunctions_SF7a-c.zip
- GumielEtAlProteoma_WholeProteomeToKeggMolecularFunctions_SF7d.zip
