# Supplementary material for: Proteome of the Triatomine Digestive Tract: From Catalytic to Immune Pathways; Focusing on Annexin Expression
Source: Front Mol Biosci. 2020 Dec 9;7:589435. doi: 10.3389/fmolb.2020.589435 (PMC7755933; doi:10.3389/fmolb.2020.589435)
Supplement: Supplementary File 8 — Spreadsheet of similarity matches from triatomines’ enzymes. The sequences of our samples matching UniprotKB and the sequences from the datasets of R. prolixus from Ribeiro et al. (2014), Vieira et al. (2015) and Ouali et al. (2020) retrieved from VectorBase and ProteomeXchange were annotated for their enzymatic function (EC number) by reference to KEGG using BLASTp. [file Table_1.XLSX]

## Sheet: tudo
Ribeiro et al., 2014	Vieira et al. 2015	Ouali et al. 2020		PROTEIN LINK (specie samples)				Definitions	Match to Keeg database	Class	Action	Acceptor	Function	Minimum E value	Maximum amino acid number	Maximum % identity	Pathway
		AM	PM	D. maxima	P. megistus	R. prolixus	T. infestans
No	RPRC003600-PA	tr|A0A0H2UI64|A0A0H2UI64_RHOPR / tr|T1HFG1|T1HFG1_RHOPR / tr|T1HRN8|T1HRN8_RHOPR / tr|T1HBY1|T1HBY1_RHOPR / tr|T1I8S4|T1I8S4_RHOPR / tr|T1HZ30|T1HZ30_RHOPR	tr|A0A0H2UI64|A0A0H2UI64_RHOPR / tr|T1HFG1|T1HFG1_RHOPR / tr|T1HRN8|T1HRN8_RHOPR / tr|T1HBY1|T1HBY1_RHOPR / tr|T1I8S4|T1I8S4_RHOPR / tr|T1HZ30|T1HZ30_RHOPR	tr|A0A0H2UI64|A0A0H2UI64_RHOPR	tr|T1HZ30|T1HZ30_RHOPR	tr|A0A1S4EBF7|A0A1S4EBF7_DIACI	No	Polyadenylate-binding_protein / nucleolysin_TIA-1 / Poly_U-binding-splicing_factor_half_pint / protein_elav / Heterogeneous_nuclear_ribonucleoprotein_Q	EC:1.4.3.6	Oxidoreductases	Acting on the CH-NH2 group of donors	oxygen	Obsolete Enzyme	0.0	540	87	No
gi|485217567|gb|JAA75227.1| / gi|485218445|gb|JAA75659.1| / gi|485219655|gb|JAA76255.1| / gi|485217791|gb|JAA75337.1| / gi|485219250|gb|JAA76055.1| / gi|485217642|gb|JAA75264.1|	No	tr|R4FJG7|R4FJG7_RHOPR / tr|R4G4L5|R4G4L5_RHOPR / tr|R4FJR0|R4FJR0_RHOPR / tr|R4G4D7|R4G4D7_RHOPR / tr|R4G2V9|R4G2V9_RHOPR	tr|R4FJG7|R4FJG7_RHOPR / tr|R4FJR0|R4FJR0_RHOPR / tr|R4G4D7|R4G4D7_RHOPR / tr|R4G2V9|R4G2V9_RHOPR	No	No	No	No	CG11779_gene_product_from_transcript_CG11779-RB / Tim10;_Translocase_of_inner_membrane_10 / Tim9a;_CG1660_gene_product_from_transcript__CG1660-RA / Tim13;_CG11611_gene_product_from_transcript__CG11611-RA / CG1724_gene_product_from_transcript_CG1724-RA / Tim8;_CG1728_gene_product_from_transcript__CG1728-RB	EC:7.4.2.3	Translocases	Catalysing the translocation of amino acids and peptides	Linked to the hydrolysis of a nucleoside triphosphate	mitochondrial protein-transporting ATPase	0.0	395	69	No
gi|485217923|gb|JAA75402.1| / gi|485221306|gb|JAA77069.1|	RPRC013088-PA	tr|R4FJX1|R4FJX1_RHOPR / tr|R4G4U9|R4G4U9_RHOPR	tr|R4FJX1|R4FJX1_RHOPR / tr|R4G4U9|R4G4U9_RHOPR	No	No	No	No	Pmpcb;_peptidase_(mitochondrial_processing)_beta / PMPCA;_mitochondrial-processing_peptidase_subunit__alpha	EC:3.4.24.64	Hydrolases	Acting on peptide bonds (peptidases)	Metalloendopeptidases	mitochondrial processing peptidase	0.0	661	74	No
No	No	tr|R4FKJ6|R4FKJ6_RHOPR	tr|R4FKJ6|R4FKJ6_RHOPR	No	No	No	No	phospholysine_phosphohistidine_inorganic__pyrophosphate_phosphatase-like	EC:3.1.3.-	Hydrolases	Acting on ester bonds	Phosphoric-monoester hydrolases	xxx	e-125	260	65	No
gi|485218614|gb|JAA75742.1| / gi|485222094|gb|JAA77459.1|	No	tr|R4FKN5|R4FKN5_RHOPR	tr|R4FKN5|R4FKN5_RHOPR	No	tr|R4FKN5|R4FKN5_RHOPR	tr|R4FKN5|R4FKN5_RHOPR	tr|R4FKN5|R4FKN5_RHOPR	GA18273_gene_product_from_transcript_GA18273-RA / san;_separation_anxiety	EC:2.3.1.-	Transferases	Acyltransferases	Transferring groups other than aminoacyl groups	xxx	0.0	454	82	No
No	No	No	tr|R4FKU8|R4FKU8_RHOPR	No	No	No	No	K01074_palmitoyl-protein_thioesterase_	EC:3.1.2.22	Hydrolases	Acting on ester bonds	Thioester hydrolases	palmitoyl[protein] hydrolase	e-133	293	60	ec00062
gi|485219487|gb|JAA76172.1| / gi|485220976|gb|JAA76906.1|	RPRC004740-PA / RPRC007607-PA / RPRC008278-PA / RPRC011433-PA	tr|T1IFE6|T1IFE6_RHOPR / tr|T1HI42|T1HI42_RHOPR / tr|T1HGV2|T1HGV2_RHOPR / tr|R4FLL1|R4FLL1_RHOPR / tr|R4FQ42|R4FQ42_RHOPR / tr|T1HW33|T1HW33_RHOPR	tr|R4FLL1|R4FLL1_RHOPR / tr|R4FQ42|R4FQ42_RHOPR / tr|T1IFE6|T1IFE6_RHOPR / tr|T1HI42|T1HI42_RHOPR / tr|T1HGV2|T1HGV2_RHOPR	No	No	No	No	ubiquitin_carboxyl-terminal_hydrolase / polyrC_binding_protein / Eif3f;_eukaryotic_translation_initiation_factor_3__subunit_F / USP4;_ubiquitin_specific_peptidase_4__(proto-oncogene) / ubiquitin_carboxyl-terminal_hydrolase_isozyme__L5 / lmo7b,_lmo7,_zgc:152922;_LIM_domain_7b	EC:3.4.19.12	Hydrolases	Acting on peptide bonds (peptidases)	Omega peptidases	ubiquitinyl hydrolase 1	0.0	485	80	No
gi|485219558|gb|JAA76207.1|	No	tr|R4FLP0|R4FLP0_RHOPR	tr|R4FLP0|R4FLP0_RHOPR	No	tr|R4FLP0|R4FLP0_RHOPR	tr|R4FLP0|R4FLP0_RHOPR	No	CG10932_gene_product_from_transcript_CG10932-RB	EC:2.3.1.9	Transferases	Acyltransferases	Transferring groups other than aminoacyl groups	acetyl-CoA C-acetyltransferase	0.0	411	64	ec00071	ec00072	ec00280	ec00310	ec00362	ec00380	ec00620	ec00630	ec00640	ec00650	ec00720	ec00900
gi|485218286|gb|JAA75581.1|	No	tr|R4FLZ2|R4FLZ2_RHOPR	tr|R4FLZ2|R4FLZ2_RHOPR	tr|R4FLZ2|R4FLZ2_RHOPR	tr|R4FLZ2|R4FLZ2_RHOPR	No	No	CG1707_gene_product_from_transcript_CG1707-RA	EC:4.4.1.5	Lyases	Carbon-sulfur lyases	Carbon-sulfur lyases (only sub-subclass identified to date)	lactoylglutathione lyase	2e-90	174	68	ec00620
gi|485219792|gb|JAA76322.1|	No	tr|R4FLZ8|R4FLZ8_RHOPR	tr|R4FLZ8|R4FLZ8_RHOPR	No	No	No	No	Ykt6;_YKT6_ortholog_(S._cerevisiae)	EC:2.3.1.225	Transferases	Acyltransferases	Transferring groups other than aminoacyl groups	protein S-acyltransferase	1e-98	198	67	No
gi|485219823|gb|JAA76337.1|	No	tr|R4FM11|R4FM11_RHOPR	tr|R4FM11|R4FM11_RHOPR	No	No	No	No	Dihydropteridine_reductase	EC:1.5.1.34	Oxidoreductases	Acting on the CH-NH group of donors	NAD+ or NADP+	6,7-dihydropteridine reductase	e-107	231	64	ec00790
gi|485219833|gb|JAA76342.1|	No	tr|R4FM15|R4FM15_RHOPR	tr|R4FM15|R4FM15_RHOPR	No	tr|A0A1S3D4V2|A0A1S3D4V2_DIACI	No	tr|R4FM15|R4FM15_RHOPR / tr|A0A1S3D4V2|A0A1S3D4V2_DIACI	triosephosphate_isomerase / Tpi,_GB17473;_triosephosphate_isomerase	EC:5.3.1.1	Isomerases	Intramolecular oxidoreductases	Interconverting aldoses and ketoses, and related compounds	triose-phosphate isomerase	e-125	245	78	ec00010	ec00051	ec00562	ec00710
gi|485220004|gb|JAA76427.1|	RPRC013417-PA	tr|R4FM92|R4FM92_RHOPR / tr|T1HNC1|T1HNC1_RHOPR	tr|R4FM92|R4FM92_RHOPR / tr|T1HNC1|T1HNC1_RHOPR	No	tr|R4FM92|R4FM92_RHOPR	tr|R4FM92|R4FM92_RHOPR	No	D-3-phosphoglycerate_dehydrogenase / C-terminal-binding_protein	EC:1.1.1.95	Oxidoreductases	Acting on the CH-OH group of donors	NAD+ or NADP+	phosphoglycerate dehydrogenase	0.0	454	94	ec00260	ec00680
gi|485218551|gb|JAA75711.1|	No	tr|R4FM97|R4FM97_RHOPR	tr|R4FM97|R4FM97_RHOPR	No	No	No	No	Fructose-1,6-bisphosphatase	EC:3.1.3.11	Hydrolases	Acting on ester bonds	Phosphoric-monoester hydrolases	fructose-bisphosphatase	e-151	340	61	ec00010	ec00030	ec00051	ec00680	ec00710
gi|485218572|gb|JAA75721.1| / gi|485218368|gb|JAA75621.1| / gi|485219875|gb|JAA76363.1| / gi|485221425|gb|JAA77128.1|	No	tr|R4FMA4|R4FMA4_RHOPR / tr|R4FM24|R4FM24_RHOPR	tr|R4FMA4|R4FMA4_RHOPR / tr|R4FM24|R4FM24_RHOPR	No	No	No	No	GA19682_gene_product_from_transcript_GA19682-RA / GA17689_gene_product_from_transcript_GA17689-RA / GA10628_gene_product_from_transcript_GA10628-RA / GA17501_gene_product_from_transcript_GA17501-RA / GA26412_gene_product_from_transcript_GA26412-RA	EC:2.1.1.-	Transferases	Transferring one-carbon groups	Methyltransferases	xxx	0.0	327	73	No
gi|485219080|gb|JAA75971.1|	No	tr|R4FMZ5|R4FMZ5_RHOPR	tr|R4FMZ5|R4FMZ5_RHOPR	No	No	No	No	Adk2;_Adenylate_kinase-2	EC:2.7.4.3	Transferases	Transferring phosphorus-containing groups	Phosphotransferases with a phosphate group as acceptor	adenylate kinase	e-117	230	69	ec00230	ec00730
gi|485221019|gb|JAA76927.1| / gi|485218785|gb|JAA75826.1|	No	tr|R4FNG2|R4FNG2_RHOPR / tr|R4FMK3|R4FMK3_RHOPR	tr|R4FNG2|R4FNG2_RHOPR / tr|R4FMK3|R4FMK3_RHOPR	No	No	tr|R4FMK3|R4FMK3_RHOPR	tr|R4FMK3|R4FMK3_RHOPR	ETHE1_protein / HAGH,_GLO2,_GLX2,_GLXII,_HAGH1;_hydroxyacylglutathione__hydrolase	EC:3.1.2.6	Hydrolases	Acting on ester bonds	Thioester hydrolases	hydroxyacylglutathione hydrolase	e-116	256	70	ec00620
gi|485221079|gb|JAA76957.1|	RPRC010552-PA	tr|R4FNK5|R4FNK5_RHOPR	tr|R4FNK5|R4FNK5_RHOPR	No	No	No	No	transaldolase	EC:2.2.1.2	Transferases	Transferring aldehyde or ketonic groups	Transketolases and transaldolases	transaldolase	0.0	353	75	ec00030
gi|485219698|gb|JAA76276.1|	No	tr|R4FNM1|R4FNM1_RHOPR	tr|R4FNM1|R4FNM1_RHOPR	No	No	No	No	E3_ubiquitin_ligase	EC:3.4.23.16	Hydrolases	Acting on peptide bonds (peptidases)	Aspartic endopeptidases	HIV-1 retropepsin	5e-39	107	64	No
gi|485221292|gb|JAA77062.1|	No	tr|T1IA51|T1IA51_RHOPR / tr|T1H8G1|T1H8G1_RHOPR / tr|R4FNT4|R4FNT4_RHOPR / tr|T1HV50|T1HV50_RHOPR	tr|R4FNT4|R4FNT4_RHOPR / tr|T1HV50|T1HV50_RHOPR	tr|A0A1S4EQ11|A0A1S4EQ11_DIACI	No	tr|A0A1S4EQ11|A0A1S4EQ11_DIACI	No	Ino80,_2310079N15Rik,_4632409L19Rik,_Inoc1;_INO80__homolog_(S._cerevisiae) / mcm2,_XMcm2,_bm28,_ccnl1,_cdc19,_cdcl1,_mitotin;__minichromosome_maintenance_complex_component_2 / ruvbl2,_tip48,_xReptin;_RuvB-like_AAA_ATPase_2 / ruvbl1,_pontin52,_tip49,_xpontin;_RuvB-like_AAA_ATPase__1 / G3BP1,_G3BP;_GTPase_activating_protein_(SH3_domain)__binding_protein_1	EC:3.6.4.12	Hydrolases	Acting on acid anhydrides	Acting on acid anhydrides to facilitate cellular and subcellular movement	DNA helicase	0.0	864	91	No
gi|485221343|gb|JAA77087.1|	No	tr|R4FNV2|R4FNV2_RHOPR	tr|R4FNV2|R4FNV2_RHOPR	No	No	No	No	UGP;_CG4347_gene_product_from_transcript_CG4347-RE	EC:2.7.7.9	Transferases	Transferring phosphorus-containing groups	Nucleotidyltransferases	UTP---glucose-1-phosphate uridylyltransferase	0.0	504	71	ec00040	ec00052	ec00500	ec00520	ec00561
gi|485221645|gb|JAA77237.1| / gi|485221353|gb|JAA77092.1|	RPRC003294-PA	tr|R4FNV6|R4FNV6_RHOPR / tr|T1HIQ1|T1HIQ1_RHOPR / tr|T1HGX1|T1HGX1_RHOPR	tr|R4FNV6|R4FNV6_RHOPR / tr|T1HGX1|T1HGX1_RHOPR	tr|T1HGX1|T1HGX1_RHOPR / tr|R4FNV6|R4FNV6_RHOPR	tr|R4FNV6|R4FNV6_RHOPR	tr|T1HGX1|T1HGX1_RHOPR / tr|R4FNV6|R4FNV6_RHOPR	tr|T1HIQ1|T1HIQ1_RHOPR / tr|T1HGX1|T1HGX1_RHOPR / tr|J9JJU4|J9JJU4_ACYPI / tr|R4FNV6|R4FNV6_RHOPR	Aldh;_Aldehyde_dehydrogenase	EC:1.2.1.3	Oxidoreductases	Acting on the aldehyde or oxo group of donors	NAD+ or NADP+	aldehyde dehydrogenase (NAD+)	0.0	851	70	ec00010	ec00053	ec00071	ec00280	ec00310	ec00330	ec00340	ec00380	ec00410	ec00561	ec00620	ec00625	ec00770	ec00903	ec00981
gi|485220134|gb|JAA76491.1|	No	tr|R4FP78|R4FP78_RHOPR	tr|R4FP78|R4FP78_RHOPR	No	No	No	No	PGD;_phosphogluconate_dehydrogenase	EC:1.1.1.44	Oxidoreductases	Acting on the CH-OH group of donors	NAD+ or NADP+	phosphogluconate dehydrogenase (NADP+-dependent	0.0	480	70	ec00030	ec00480
gi|485220185|gb|JAA76516.1| / gi|485220317|gb|JAA76581.1| / gi|485218942|gb|JAA75903.1| / gi|485218944|gb|JAA75904.1|	RPRC005549-PA	No	tr|R4FP94|R4FP94_RHOPR	No	No	No	No	CG1518_gene_product_from_transcript_CG1518-RC / l(2)k12914;_lethal_(2)_k12914 / Glycosyltransferase	EC:2.4.1.-	Transferases	Glycosyltransferases	Hexosyltransferases	xxx	0.0	705	78	No
gi|485217882|gb|JAA75382.1| / gi|485218288|gb|JAA75582.1| / gi|485220507|gb|JAA76675.1| / gi|485220487|gb|JAA76665.1| / gi|485220461|gb|JAA76652.1| / gi|485220509|gb|JAA76676.1| / gi|485219428|gb|JAA76143.1| / gi|485220722|gb|JAA76781.1| / gi|485221802|gb|JAA77315.1|	No	tr|R4FPS9|R4FPS9_RHOPR / tr|R4G531|R4G531_RHOPR / tr|R4FMS4|R4FMS4_RHOPR / tr|T1I506|T1I506_RHOPR	tr|R4FPS9|R4FPS9_RHOPR / tr|R4FMS4|R4FMS4_RHOPR / tr|T1I506|T1I506_RHOPR	No	No	No	No	UbcD4;_Ubiquitin_conjugating_enzyme_4 / GA15184_gene_product_from_transcript_GA15184-RA / GA26693_gene_product_from_transcript_GA26693-RA / GA10461_gene_product_from_transcript_GA10461-RA / CG2924_gene_product_from_transcript_CG2924-RE / siah1,_hsiah1,_humsiah,_siah,_siah-1,_siah-1a;_siah_E3__ubiquitin_protein_ligase_1 / GA10491_gene_product_from_transcript_GA10491-RA / GA20189_gene_product_from_…	EC:6.3.2.-	Ligases	Forming carbon-nitrogen bonds	Acid-D-amino-acid ligases (peptide synthases)	xxx	e-177	360	100	No
gi|485220935|gb|JAA76886.1|	No	tr|R4FQ27|R4FQ27_RHOPR	tr|R4FQ27|R4FQ27_RHOPR	No	No	tr|R4FQ27|R4FQ27_RHOPR	No	phosphoglycerate_mutase	EC:5.4.2.11	Isomerases	Intramolecular transferases	Phosphotransferases (phosphomutases)	phosphoglycerate mutase (2,3-diphosphoglycerate-dependent)	e-124	255	66	ec00010	ec00260	ec00680
gi|485220935|gb|JAA76886.1|	No	tr|R4FQ27|R4FQ27_RHOPR	tr|R4FQ27|R4FQ27_RHOPR	No	No	tr|R4FQ27|R4FQ27_RHOPR	No	phosphoglycerate_mutase	EC:5.4.2.12	Isomerases	Intramolecular transferases	Phosphotransferases (phosphomutases)	phosphoglycerate mutase (2,3-diphosphoglycerate-independent)	e-124	255	66	ec00010	ec00260	ec00680
gi|485221067|gb|JAA76951.1|	No	tr|R4FQ79|R4FQ79_RHOPR	tr|R4FQ79|R4FQ79_RHOPR	No	No	No	No	GDP-L-fucose_synthetase	EC:1.1.1.271	Oxidoreductases	Acting on the CH-OH group of donors	NAD+ or NADP+	GDP-L-fucose synthase	e-158	301	69	ec00051	ec00520
gi|485221118|gb|JAA76976.1|	No	tr|R4FQ93|R4FQ93_RHOPR	tr|R4FQ93|R4FQ93_RHOPR	No	No	No	No	Cathepsin_L_precursor	EC:3.4.22.43	Hydrolases	Acting on peptide bonds (peptidases)	Cysteine endopeptidases	cathepsin V	e-161	345	65	No
gi|485221219|gb|JAA77026.1| / gi|485217215|gb|JAA75054.1|	RPRC015232-PA	tr|R4FQC0|R4FQC0_RHOPR / tr|T1HWW5|T1HWW5_RHOPR	tr|R4FQC0|R4FQC0_RHOPR / tr|T1HWW5|T1HWW5_RHOPR	No	No	tr|R4FQC0|R4FQC0_RHOPR	tr|R4FQC0|R4FQC0_RHOPR	Idh;_Isocitrate_dehydrogenase	EC:1.1.1.42	Oxidoreductases	Acting on the CH-OH group of donors	NAD+ or NADP+	isocitrate dehydrogenase (NADP+)	0.0	407	77	ec00020	ec00480	ec00720
gi|485221361|gb|JAA77096.1| / gi|485217298|gb|JAA75095.1| / gi|485221988|gb|JAA77407.1|	RPRC008498-PA	tr|R4FQG1|R4FQG1_RHOPR / tr|T1I990|T1I990_RHOPR	tr|R4FQG1|R4FQG1_RHOPR	tr|R4FQG1|R4FQG1_RHOPR	tr|R4FQG1|R4FQG1_RHOPR / tr|J9JYX3|J9JYX3_ACYPI	tr|R4FQG1|R4FQG1_RHOPR / tr|T1ID48|T1ID48_RHOPR	tr|R4FQG1|R4FQG1_RHOPR	ATP_synthase_subunit_alpha / glycine_rich_secreted_cement_protein / Inosine_triphosphate_pyrophosphatase	EC:3.4.21.68	Hydrolases	Acting on peptide bonds (peptidases)	Serine endopeptidases	t-plasminogen activator	0.0	552	85	No
gi|485217714|gb|JAA75299.1| / gi|485220844|gb|JAA76841.1| / gi|485217825|gb|JAA75354.1|	No	tr|R4G2X2|R4G2X2_RHOPR / tr|R4FPY0|R4FPY0_RHOPR / tr|T1I9F0|T1I9F0_RHOPR / tr|R4G2Z2|R4G2Z2_RHOPR	tr|R4G2X2|R4G2X2_RHOPR / tr|R4FPY0|R4FPY0_RHOPR / tr|T1I9F0|T1I9F0_RHOPR / tr|R4G2Z2|R4G2Z2_RHOPR	tr|R4FPY0|R4FPY0_RHOPR / tr|T1I9F0|T1I9F0_RHOPR / tr|R4G2Z2|R4G2Z2_RHOPR	tr|R4FPY0|R4FPY0_RHOPR / tr|R4G2Z2|R4G2Z2_RHOPR	tr|R4FPY0|R4FPY0_RHOPR / tr|R4G2Z2|R4G2Z2_RHOPR	tr|R4FPY0|R4FPY0_RHOPR / tr|R4G2Z2|R4G2Z2_RHOPR	peroxiredoxin / Thioredoxin / Peroxiredoxin-5 / GA11614_gene_product_from_transcript_GA11614-RA / prdx4,_aoe37-2,_prx-4,_prx4;_peroxiredoxin_4 / thioredoxin-dependent_peroxide_reductase	EC:1.11.1.15	Oxidoreductases	Acting on a peroxide as acceptor	Peroxidases	peroxiredoxin	e-127	221	77	ec00480
gi|485218252|gb|JAA75564.1| / gi|485218439|gb|JAA75656.1|	No	tr|R4FM54|R4FM54_RHOPR / tr|R4G370|R4G370_RHOPR	tr|R4G370|R4G370_RHOPR	tr|A0A1S4ENC7|A0A1S4ENC7_DIACI	tr|A0A1S3DKM9|A0A1S3DKM9_DIACI / tr|J9K4C9|J9K4C9_ACYPI	tr|A0A1S4ENC7|A0A1S4ENC7_DIACI / tr|J9K4C9|J9K4C9_ACYPI	tr|A0A1S4ENC7|A0A1S4ENC7_DIACI / tr|J9K4C9|J9K4C9_ACYPI	histone_H3	EC:3.6.1.-	Hydrolases	Acting on acid anhydrides	In phosphorus-containing anhydrides	xxx	1e-87	136	92	No
gi|485218517|gb|JAA75694.1|	No	tr|R4G3C0|R4G3C0_RHOPR	tr|R4G3C0|R4G3C0_RHOPR	No	No	No	No	Nit2,_RGD1310494;_nitrilase_family,_member_2	EC:3.5.1.3	Hydrolases	Acting on carbon-nitrogen bonds, other than peptide bonds	In linear amides	omega-amidase	e-123	267	60	ec00250
gi|485218588|gb|JAA75729.1| / gi|485219911|gb|JAA76381.1|	No	tr|R4G3D3|R4G3D3_RHOPR / tr|T1IFE5|T1IFE5_RHOPR	tr|R4G3D3|R4G3D3_RHOPR / tr|T1HCA2|T1HCA2_RHOPR	No	No	No	No	Cdk10,_cdc2rk;_cyclin-dependent_kinase_10 / Cks30A;_Cyclin-dependent_kinase_subunit_30A / Cdk17,_6430598J10Rik,_Pctk2;_cyclin-dependent_kinase_17 / Cdk2;_cyclin_dependent_kinase_2	EC:2.7.11.22	Transferases	Transferring phosphorus-containing groups	Protein-serine/threonine kinases	cyclin-dependent kinase	0.0	381	83	No
gi|485222179|gb|JAA77501.1| / gi|485221015|gb|JAA76925.1| / gi|485217543|gb|JAA75215.1| / gi|485219743|gb|JAA76298.1| / gi|485222082|gb|JAA77453.1| / gi|485220552|gb|JAA76697.1| / gi|485219725|gb|JAA76289.1| / gi|485221798|gb|JAA77313.1| / gi|485221633|gb|JAA77231.1| / gi|485221288|gb|JAA77060.1| / gi|485220226|gb|JAA76536.1| / gi|485222144|gb|JAA77484.1|	RPRC002849-PA / RPRC007711-PA	tr|R4G3D6|R4G3D6_RHOPR / tr|T1HU05|T1HU05_RHOPR / tr|T1I9G6|T1I9G6_RHOPR / tr|T1HVU3|T1HVU3_RHOPR / tr|T1I4H1|T1I4H1_RHOPR / tr|R4G5K8|R4G5K8_RHOPR / tr|T1HIE0|T1HIE0_RHOPR / tr|T1I422|T1I422_RHOPR / tr|T1HS86|T1HS86_RHOPR	tr|R4G3D6|R4G3D6_RHOPR / tr|T1I9G6|T1I9G6_RHOPR / tr|T1HVU3|T1HVU3_RHOPR / tr|R4G5K8|R4G5K8_RHOPR / tr|T1HIE0|T1HIE0_RHOPR / tr|T1I422|T1I422_RHOPR / tr|T1HS86|T1HS86_RHOPR	tr|T1HIE0|T1HIE0_RHOPR	No	tr|T1HU05|T1HU05_RHOPR / tr|T1I9G6|T1I9G6_RHOPR	No	FKBP2;_FK506_binding_protein_2,_13kDa / peptidyl-prolyl_cis-trans_isomerase_H / Ppib,_GB12089;_peptidylprolyl_isomerase_B_(cyclophilin__B) / Fkbp14;_FK506-binding_protein_14_ortholog / peptidyl-prolyl_cis-trans_isomerase__NIMA-interacting / peptidyl-prolyl_isomerase_cwc27 / GA26561_gene_product_from_transcript_GA26561-RA / pin4,_zgc:110008;_protein_(peptidylprolyl_cis/trans__isomerase)_NIMA-inter…	EC:5.2.1.8	Isomerases	cis-trans-Isomerases	cis-trans Isomerases (only sub-subclass identified to date)	peptidylprolyl isomerase	e-166	350	89	No
gi|485218618|gb|JAA75744.1|	No	tr|R4G3D9|R4G3D9_RHOPR	tr|R4G3D9|R4G3D9_RHOPR	No	tr|J9JZV3|J9JZV3_ACYPI	tr|J9JZV3|J9JZV3_ACYPI	tr|R4G3D9|R4G3D9_RHOPR	FH;_fumarate_hydratase / l(1)G0255;_lethal_(1)_G0255	EC:4.2.1.2	Lyases	Carbon-oxygen lyases	Hydro-lyases	fumarate hydratase	0.0	509	78	ec00020	ec00620	ec00720
gi|485218193|gb|JAA75535.1|	No	tr|R4G3S1|R4G3S1_RHOPR / tr|T1I2E4|T1I2E4_RHOPR / tr|T1IFK5|T1IFK5_RHOPR	tr|R4G3S1|R4G3S1_RHOPR / tr|T1I2E4|T1I2E4_RHOPR / tr|T1IFK5|T1IFK5_RHOPR	No	No	No	No	branched_chain_alpha-keto_acid_dehydrogenase / pyruvate_dehydrogenase_E1_component_alpha / (lipoamide)_beta__PDHB,_GB17238;_pyruvate_dehydrogenase / PDHB,_GB17238;_pyruvate_dehydrogenase_(lipoamide)_beta	EC:1.2.4.1	Oxidoreductases	Acting on the aldehyde or oxo group of donors	disulfide	pyruvate dehydrogenase (acetyl-transferring)	0.0	369	75	ec00010	ec00020	ec00620
gi|485218570|gb|JAA75720.1| / gi|485218008|gb|JAA75444.1|	RPRC010184-PA	tr|R4G3Z4|R4G3Z4_RHOPR / tr|R4G324|R4G324_RHOPR	tr|R4G3Z4|R4G3Z4_RHOPR / tr|R4G324|R4G324_RHOPR	No	No	No	tr|R4G324|R4G324_RHOPR / tr|R4G3Z4|R4G3Z4_RHOPR	succinyl-CoA_ligase_subunit_alpha / Sucb;_CG10622_gene_product_from_transcript__CG10622-RA	EC:6.2.1.4	Ligases	Forming carbon-sulfur bonds	Acid-thiol ligases	succinate---CoA ligase (GDP-forming)	e-180	397	85	ec00020	ec00640
gi|485218590|gb|JAA75730.1|	No	tr|R4G3Z8|R4G3Z8_RHOPR	tr|R4G3Z8|R4G3Z8_RHOPR	tr|R4G3Z8|R4G3Z8_RHOPR	tr|A0A1S4E739|A0A1S4E739_DIACI	No	No	ATP-binding_cassette_subfamily_E,_member_1	EC:1.3.8.7	Oxidoreductases	Acting on the CH-CH group of donors	With a flavin as acceptor	medium-chain acyl-CoA dehydrogenase	0.0	410	71	ec00071	ec00280	ec00410	ec00640
gi|485218590|gb|JAA75730.1|	No	tr|R4G3Z8|R4G3Z8_RHOPR	tr|R4G3Z8|R4G3Z8_RHOPR	tr|R4G3Z8|R4G3Z8_RHOPR	tr|A0A1S4E739|A0A1S4E739_DIACI	No	No	ATP-binding_cassette_subfamily_E,_member_1	EC:1.3.8.8	Oxidoreductases	Acting on the CH-CH group of donors	With a flavin as acceptor	long-chain acyl-CoA dehydrogenase	0.0	410	71	ec00071
gi|485218590|gb|JAA75730.1|	No	tr|R4G3Z8|R4G3Z8_RHOPR	tr|R4G3Z8|R4G3Z8_RHOPR	tr|R4G3Z8|R4G3Z8_RHOPR	tr|A0A1S4E739|A0A1S4E739_DIACI	No	tr|R4G3Z8|R4G3Z8_RHOPR	ATP-binding_cassette_subfamily_E,_member_1	EC:1.3.8.9	Oxidoreductases	Acting on the CH-CH group of donors	With a flavin as acceptor	very-long-chain acyl-CoA dehydrogenase	0.0	410	71	ec00071
gi|485219887|gb|JAA76369.1|	RPRC011182-PA	tr|R4G433|R4G433_RHOPR	tr|R4G433|R4G433_RHOPR	No	No	No	No	Esd,_Es-10,_Es10,_FGH,_sid478;_esterase__D/formylglutathione_hydrolase	EC:3.1.2.12	Hydrolases	Acting on ester bonds	Thioester hydrolases	S-formylglutathione hydrolase	e-142	282	71	ec00680
gi|485220069|gb|JAA76459.1|	No	tr|R4G468|R4G468_RHOPR	tr|R4G468|R4G468_RHOPR	No	No	No	No	gcdh;_glutaryl-CoA_dehydrogenase	EC:1.3.8.6	Oxidoreductases	Acting on the CH-CH group of donors	flavin	glutaryl-CoA dehydrogenase (ETF)	0.0	405	65	ec00071	ec00310	ec00362	ec00380
gi|485219209|gb|JAA76035.1|	No	tr|R4G4C9|R4G4C9_RHOPR	tr|R4G4C9|R4G4C9_RHOPR	No	No	tr|R4G4C9|R4G4C9_RHOPR	tr|R4G4C9|R4G4C9_RHOPR	hgd,_hgo;_homogentisate_1,2-dioxygenase	EC:1.13.11.5	Oxidoreductases	Acting on single donors with incorporation of molecular oxygen (oxygenases)	With incorporation of two atoms of oxygen	homogentisate 1,2-dioxygenase	0.0	443	64	ec00350	ec00643
gi|485222025|gb|JAA77425.1| / gi|485220545|gb|JAA76694.1| / gi|485217256|gb|JAA75074.1|	No	tr|R4G4F5|R4G4F5_RHOPR	tr|R4G4F5|R4G4F5_RHOPR	No	No	No	No	SKP1,_QtsA-19170,_SKP1A,_p19A,_p19skp1;_S-phase__kinase-associated_protein_1 / Ves_G_1_allergen_precursor / triacylglycerol_lipase,_pancreatic	EC:3.1.1.3	Hydrolases	Acting on ester bonds	Carboxylic-ester hydrolases	triacylglycerol lipase	e-101	203	72	ec00561
gi|485221270|gb|JAA77051.1| / gi|485221768|gb|JAA77298.1| / gi|485221819|gb|JAA77323.1| / gi|485221063|gb|JAA76949.1| / gi|485221124|gb|JAA76979.1| / gi|485221091|gb|JAA76963.1| / gi|485221077|gb|JAA76956.1| / gi|485220566|gb|JAA76704.1|	No	tr|T1I0D8|T1I0D8_RHOPR / tr|T1IG97|T1IG97_RHOPR / tr|T1HSS1|T1HSS1_RHOPR / tr|R4G4R2|R4G4R2_RHOPR / tr|T1HVZ1|T1HVZ1_RHOPR / tr|T1HXF7|T1HXF7_RHOPR / tr|R4FQ83|R4FQ83_RHOPR / tr|T1I2I0|T1I2I0_RHOPR / tr|T1HIB1|T1HIB1_RHOPR / tr|T1I2H9|T1I2H9_RHOPR	tr|R4G4R2|R4G4R2_RHOPR / tr|T1HXF7|T1HXF7_RHOPR / tr|R4FQ83|R4FQ83_RHOPR / tr|T1I2I0|T1I2I0_RHOPR	tr|T1HXF7|T1HXF7_RHOPR	tr|R4G4R2|R4G4R2_RHOPR	No	tr|A0A1S3D6L1|A0A1S3D6L1_DIACI	guanine_nucleotide-binding_protein__G(I)/G(S)/G(T),_subunit_beta / receptor_for_activated_protein_kinase_C / mRNA_splicing_factor / retinoblastoma-binding_protein / Coronin / mRNA_export_protein / translation_initiation_factor_3_and_TGF-beta__interacting_protein / protein_transport_protein_Sec31A / Bromodomain-containing_protein / ribosomal_processing_protein / histone_acetyltransferase_Tip60 / T…	EC:2.3.1.48	Transferases	Acyltransferases	Transferring groups other than aminoacyl groups	histone acetyltransferase	0.0	519	96	No
gi|485221104|gb|JAA76969.1|	No	tr|R4G4R8|R4G4R8_RHOPR	tr|R4G4R8|R4G4R8_RHOPR	No	No	No	No	rabggtb,_wu:fj12b07,_zgc:56443;_Rab__geranylgeranyltransferase,_beta_subunit	EC:2.5.1.60	Transferases	Transferring alkyl or aryl groups, other than methyl groups	Transferring alkyl or aryl groups, other than methyl groups (only sub-subclass identified to date)	protein geranylgeranyltransferase type II	e-158	332	62	No
gi|485221246|gb|JAA77039.1|	No	tr|R4G4U0|R4G4U0_RHOPR	tr|R4G4U0|R4G4U0_RHOPR	No	No	No	No	aspartate_aminotransferase	EC:2.6.1.1	Transferases	Transferring nitrogenous groups	Transaminases	aspartate transaminase	0.0	401	68	ec00220	ec00250	ec00270	ec00330	ec00350	ec00360	ec00400	ec00401	ec00710	ec00950	ec00960
gi|485221256|gb|JAA77044.1|	RPRC013484-PA	tr|R4G4U2|R4G4U2_RHOPR	tr|R4G4U2|R4G4U2_RHOPR	No	No	No	tr|R4G4U2|R4G4U2_RHOPR	Enolase	EC:4.2.1.11	Lyases	Carbon-oxygen lyases	Hydro-lyases	phosphopyruvate hydratase	0.0	432	80	ec00010	ec00680
gi|485220041|gb|JAA76445.1|	RPRC013817-PA	tr|R4G4U8|R4G4U8_RHOPR / tr|T1H9B3|T1H9B3_RHOPR	tr|R4G4U8|R4G4U8_RHOPR	No	No	tr|R4G4U8|R4G4U8_RHOPR	No	alcohol_dehydrogenase / Inosine-5'-monophosphate_dehydrogenase	EC:1.1.1.2	Oxidoreductases	Acting on the CH-OH group of donors	NAD+ or NADP+	alcohol dehydrogenase (NADP+)	0.0	747	76	ec00010	ec00040	ec00561	ec00930
gi|485221326|gb|JAA77079.1|	RPRC014739-PA	tr|R4G4V3|R4G4V3_RHOPR	tr|R4G4V3|R4G4V3_RHOPR	No	No	No	No	Dihydrolipoyl_dehydrogenase	EC:1.8.1.4	Oxidoreductases	Acting on a sulfur group of donors	NAD+ or NADP+	dihydrolipoyl dehydrogenase	0.0	539	76	ec00010	ec00020	ec00260	ec00280	ec00310	ec00380	ec00620	ec00640
gi|485220173|gb|JAA76510.1|	No	tr|R4G4X2|R4G4X2_RHOPR	tr|R4G4X2|R4G4X2_RHOPR	No	tr|R4G4X2|R4G4X2_RHOPR	No	No	CG11089_gene_product_from_transcript_CG11089-RA	EC:2.1.2.3	Transferases	Transferring one-carbon groups	Hydroxymethyl-, formyl- and related transferases	phosphoribosylaminoimidazolecarboxamide formyltransferase	0.0	590	70	ec00230	ec00670
gi|485220173|gb|JAA76510.1|	No	tr|R4G4X2|R4G4X2_RHOPR	tr|R4G4X2|R4G4X2_RHOPR	No	No	No	No	CG11089_gene_product_from_transcript_CG11089-RA	EC:3.5.4.10	Hydrolases	Acting on carbon-nitrogen bonds, other than peptide bonds	In cyclic amidines	IMP cyclohydrolase	0.0	590	70	ec00230
No	RPRC011075-PA	tr|R4G4X4|R4G4X4_RHOPR / tr|T1HQ60|T1HQ60_RHOPR / tr|R4G4K6|R4G4K6_RHOPR / tr|R4G4K8|R4G4K8_RHOPR / tr|R4G5B4|R4G5B4_RHOPR / tr|R4FM02|R4FM02_RHOPR / tr|R4G4K2|R4G4K2_RHOPR / tr|R4FPT4|R4FPT4_RHOPR / tr|T1HW94|T1HW94_RHOPR / tr|T1HS66|T1HS66_RHOPR / tr|R4FN11|R4FN11_RHOPR / tr|R4G4H7|R4G4H7_RHOPR / tr|R4G8L9|R4G8L9_RHOPR / tr|R4FPV9|R4FPV9_RHOPR / tr|T1IC95|T1IC95_RHOPR / tr|R4G578|R4G578_RHOPR /…	tr|R4G4X4|R4G4X4_RHOPR / tr|T1HQ60|T1HQ60_RHOPR / tr|R4G4K8|R4G4K8_RHOPR / tr|R4FM02|R4FM02_RHOPR / tr|R4G4K2|R4G4K2_RHOPR / tr|T1HN74|T1HN74_RHOPR / tr|R4FPT4|R4FPT4_RHOPR / tr|T1HW94|T1HW94_RHOPR / tr|T1HS66|T1HS66_RHOPR / tr|R4FN11|R4FN11_RHOPR / tr|R4G4H7|R4G4H7_RHOPR / tr|R4G8L9|R4G8L9_RHOPR / tr|R4FPV9|R4FPV9_RHOPR / tr|R4G578|R4G578_RHOPR / tr|R4G8M2|R4G8M2_RHOPR / tr|T1HJ83|T1HJ83_RHOPR /…	tr|R4G4K8|R4G4K8_RHOPR / tr|R4FM02|R4FM02_RHOPR / tr|R4FPV9|R4FPV9_RHOPR / tr|A0A1S3CUX0|A0A1S3CUX0_DIACI	tr|R4G4K8|R4G4K8_RHOPR / tr|R4FM02|R4FM02_RHOPR / tr|C4WXD0|C4WXD0_ACYPI	tr|R4FPT4|R4FPT4_RHOPR / tr|C4WXD0|C4WXD0_ACYPI / tr|R4FM02|R4FM02_RHOPR	tr|R4G4K8|R4G4K8_RHOPR / tr|R4FM02|R4FM02_RHOPR	protein_with_unknown_function / GTP-binding_nuclear_protein_RAN1 / RAS-related_protein / Cdc42_protein / sphingomyelin_phosphodiesterase / rab21 / RAB-9_and / ras / rap1_and / RAC_GTPase / GTP-binding_protein_RAB-32 / ral / zinc_finger_protein / RAB-23 / RAC_GTPase	EC:3.1.4.12	Hydrolases	Acting on ester bonds	Phosphoric-diester hydrolases	sphingomyelin phosphodiesterase	0.0	586	97	ec00600
gi|485220700|gb|JAA76770.1|	No	tr|R4G581|R4G581_RHOPR	tr|R4G581|R4G581_RHOPR	No	No	No	No	SAR1;_small_COPII_coat_GTPase	EC:3.6.5.-	Hydrolases	Acting on acid anhydrides	Acting on GTP to facilitate cellular and subcellular movement	xxx	1e-82	194	64	No
gi|485220984|gb|JAA76910.1|	No	tr|R4G5G2|R4G5G2_RHOPR	tr|R4G5G2|R4G5G2_RHOPR	No	No	No	No	GA21473_gene_product_from_transcript_GA21473-RA	EC:5.-.-.-	Isomerases	xxx	xxx	xxx	e-165	273	79	No
gi|485221035|gb|JAA76935.1| / gi|485218806|gb|JAA75836.1| / gi|485220783|gb|JAA76811.1| / gi|485220586|gb|JAA76714.1| / gi|485220485|gb|JAA76664.1| / gi|485218677|gb|JAA75773.1| / gi|485219282|gb|JAA76071.1| / gi|485217795|gb|JAA75339.1| / gi|485220396|gb|JAA76620.1| / gi|485220196|gb|JAA76521.1|	RPRC004762-PA	tr|R4G5H1|R4G5H1_RHOPR / tr|R4G4E2|R4G4E2_RHOPR	tr|R4G5H1|R4G5H1_RHOPR	No	No	No	No	GA16485_gene_product_from_transcript_GA16485-RA / rpoD2;_DNA-directed_RNA_polymerase_sigma_subunit__RpoD / arp2/3 / RpII33;_RNA_polymerase_II_33kD_subunit / Rpb5;_CG11979_gene_product_from_transcript__CG11979-RB / Rpb7;_CG31155_gene_product_from_transcript__CG31155-RA / Rpb8;_CG11246_gene_product_from_transcript__CG11246-RA / GA30251_gene_product_from_transcript_GA30251-RA / GA17176_gene_product_…	EC:2.7.7.6	Transferases	Transferring phosphorus-containing groups	Nucleotidyltransferases	DNA-directed RNA polymerase	0.0	1159	98	No
gi|485221055|gb|JAA76945.1|	No	tr|R4G5H6|R4G5H6_RHOPR	tr|R4G5H6|R4G5H6_RHOPR	No	No	No	No	26S_proteasome_non-ATPase_regulatory_subunit_14	EC:3.4.19.-	Hydrolases	Acting on peptide bonds (peptidases)	Omega peptidases	xxx	0.0	297	94	No
gi|485221075|gb|JAA76955.1|	No	No	tr|R4G5H9|R4G5H9_RHOPR	No	No	No	No	GA21524_gene_product_from_transcript_GA21524-RA	EC:1.14.-.-	Oxidoreductases	Acting on paired donors, with incorporation or reduction of molecular oxygen	xxx	xxx	e-175	321	71	No
gi|485221146|gb|JAA76990.1|	No	tr|R4G5I9|R4G5I9_RHOPR	tr|R4G5I9|R4G5I9_RHOPR	tr|R4G5I9|R4G5I9_RHOPR	tr|R4G5I9|R4G5I9_RHOPR	tr|R4G5I9|R4G5I9_RHOPR	tr|R4G5I9|R4G5I9_RHOPR	AK,_BmAK;_arginine_kinase	EC:2.7.3.3	Transferases	Transferring phosphorus-containing groups	Phosphotransferases with a nitrogenous group as acceptor	arginine kinase	0.0	356	87	ec00330
gi|485221227|gb|JAA77030.1|	No	tr|R4G5K0|R4G5K0_RHOPR	tr|R4G5K0|R4G5K0_RHOPR	No	No	No	No	glucose_1-dehydrogenase	EC:1.1.1.47	Oxidoreductases	Acting on the CH-OH group of donors	NAD+ or NADP+	glucose 1-dehydrogenase [NAD(P)+]	0.0	418	68	ec00030
gi|485221258|gb|JAA77045.1|	RPRC005880-PA	tr|R4G5K4|R4G5K4_RHOPR / tr|T1I089|T1I089_RHOPR / tr|T1I4W7|T1I4W7_RHOPR	tr|R4G5K4|R4G5K4_RHOPR / tr|T1I089|T1I089_RHOPR	tr|T1I089|T1I089_RHOPR	No	tr|R4G5K4|R4G5K4_RHOPR	tr|R4G5K4|R4G5K4_RHOPR	adenosylhomocysteinase / Ahcy;_S-adenosylhomocysteine_hydrolase / CG9977_gene_product_from_transcript_CG9977-RA	EC:3.3.1.1	Hydrolases	Acting on ether bonds	Thioether and trialkylsulfonium hydrolases	adenosylhomocysteinase	0.0	434	88	ec00270
gi|485221278|gb|JAA77055.1|	RPRC013461-PA	tr|R4G5K7|R4G5K7_RHOPR	tr|R4G5K7|R4G5K7_RHOPR	tr|R4G5K7|R4G5K7_RHOPR	No	tr|R4G5K7|R4G5K7_RHOPR / tr|A0A1S3CUU6|A0A1S3CUU6_DIACI	tr|A0A1S3CUU6|A0A1S3CUU6_DIACI / tr|X1X7T9|X1X7T9_ACYPI	citrate_synthase / kdn;_knockdown	EC:2.3.3.1	Transferases	Acyltransferases	Acyl groups converted into alkyl groups on transfer	citrate (Si)-synthase	0.0	449	87	ec00020	ec00630
gi|485218535|gb|JAA75703.1|	No	tr|R4G806|R4G806_RHOPR	tr|R4G806|R4G806_RHOPR	No	tr|R4G806|R4G806_RHOPR	No	No	Phytanoyl-CoA_dioxygenase,_peroxisomal__precursor	EC:1.14.11.18	Oxidoreductases	Acting on paired donors, with incorporation or reduction of molecular oxygen	With 2-oxoglutarate as one donor, and incorporation of one atom of oxygen into each donor	phytanoyl-CoA dioxygenase	e-135	293	62	No
gi|485218627|gb|JAA75748.1|	RPRC007961-PA	tr|R4G815|R4G815_RHOPR	tr|R4G815|R4G815_RHOPR	tr|R4G815|R4G815_RHOPR	tr|R4G815|R4G815_RHOPR	tr|R4G815|R4G815_RHOPR	tr|R4G815|R4G815_RHOPR	OXCT1;_3-oxoacid_CoA_transferase_1	EC:2.8.3.5	Transferases	Transferring sulfur-containing groups	CoA-transferases	3-oxoacid CoA-transferase	0.0	500	69	ec00072	ec00280	ec00650
gi|485218870|gb|JAA75868.1| / gi|485221740|gb|JAA77284.1|	RPRC014329-PA	tr|R4G839|R4G839_RHOPR / tr|T1HLD4|T1HLD4_RHOPR / tr|T1IDF9|T1IDF9_RHOPR	tr|R4G839|R4G839_RHOPR / tr|T1HLD4|T1HLD4_RHOPR / tr|T1IDF9|T1IDF9_RHOPR	No	No	No	No	isocitrate_dehydrogenase_NAD,_subunit__gammaputative_ / CG6439_gene_product_from_transcript_CG6439-RA / isocitrate_dehydrogenase_NAD,_subunit__alphaputative / isocitrate_dehydrogenase_NAD,_subunit__alpha / isocitrate_dehydrogenase_NAD_subunit_beta	EC:1.1.1.41	Oxidoreductases	Acting on the CH-OH group of donors	NAD+ or NADP+	isocitrate dehydrogenase (NAD+)	0.0	376	86	ec00020
gi|485218881|gb|JAA75873.1|	RPRC010401-PA	tr|R4G840|R4G840_RHOPR	tr|R4G840|R4G840_RHOPR	No	No	No	No	protein_disulfide_isomerase_1	EC:1.8.4.9	Oxidoreductases	Acting on a sulfur group of donors	disulfide	adenylyl-sulfate reductase (glutathione)	0.0	635	84	ec00920
gi|485218881|gb|JAA75873.1|	RPRC010298-PA / RPRC010401-PA	tr|R4G840|R4G840_RHOPR / tr|T1HGS9|T1HGS9_RHOPR	tr|R4G840|R4G840_RHOPR / tr|T1HGS9|T1HGS9_RHOPR / tr|T1HTP6|T1HTP6_RHOPR	No	No	No	No	protein_disulfide_isomerase_1 / Pdi;_Protein_disulfide_isomerase / CG9911_gene_product_from_transcript_CG9911-RD / thioredoxin_domain-containing_protein_1__precursor / secreted_salivary_gland_peptide	EC:5.3.4.1	Isomerases	Intramolecular oxidoreductases	Transposing S-S bonds	protein disulfide-isomerase	0.0	635	84	No
gi|485219013|gb|JAA75938.1|	No	tr|R4G853|R4G853_RHOPR	tr|R4G853|R4G853_RHOPR	No	No	No	No	Jafrac1;_thioredoxin_peroxidase_1	EC:1.11.1.-	Oxidoreductases	Acting on a peroxide as acceptor	Peroxidases	xxx	e-109	193	75	No
gi|485219013|gb|JAA75938.1|	No	tr|R4G853|R4G853_RHOPR / tr|T1I489|T1I489_RHOPR	tr|R4G853|R4G853_RHOPR	No	No	No	No	Jafrac1;_thioredoxin_peroxidase_1 / glutathione_peroxidase_6_precursor	EC:1.11.1.9	Oxidoreductases	Acting on a peroxide as acceptor	Peroxidases	glutathione peroxidase	e-109	193	75	ec00480	ec00590
gi|485219144|gb|JAA76003.1|	RPRC007559-PA	tr|R4G866|R4G866_RHOPR	tr|R4G866|R4G866_RHOPR	tr|R4G866|R4G866_RHOPR	tr|R4G866|R4G866_RHOPR	tr|R4G866|R4G866_RHOPR	tr|R4G866|R4G866_RHOPR	malate_dehydrogenase	EC:1.1.1.37	Oxidoreductases	Acting on the CH-OH group of donors	NAD+ or NADP+	malate dehydrogenase	e-162	322	74	ec00020	ec00270	ec00620	ec00630	ec00680	ec00710	ec00720
gi|485219175|gb|JAA76018.1| / gi|485221150|gb|JAA76992.1|	No	tr|R4G869|R4G869_RHOPR / tr|R4FNN1|R4FNN1_RHOPR	tr|R4G869|R4G869_RHOPR / tr|R4FNN1|R4FNN1_RHOPR	No	No	No	No	GA19849_gene_product_from_transcript_GA19849-RA / Phosphoribosyl_pyrophosphate__synthetase-associated_protein	EC:2.7.6.1	Transferases	Transferring phosphorus-containing groups	Diphosphotransferases	ribose-phosphate diphosphokinase	0.0	372	86	ec00030	ec00230
gi|485219307|gb|JAA76083.1|	No	tr|R4G882|R4G882_RHOPR	tr|R4G882|R4G882_RHOPR	No	No	No	No	signal_recognition_particle_19_kDa_protein	EC:3.6.5.4	Hydrolases	Acting on acid anhydrides	Acting on GTP to facilitate cellular and subcellular movement	signal-recognition-particle GTPase	3e-58	118	71	No
gi|485219934|gb|JAA76392.1| / gi|485219519|gb|JAA76188.1| / gi|485221524|gb|JAA77177.1|	RPRC003327-PA	tr|R4G8A3|R4G8A3_RHOPR / tr|T1HH04|T1HH04_RHOPR / tr|T1I9G9|T1I9G9_RHOPR / tr|T1I8T9|T1I8T9_RHOPR	tr|R4G8A3|R4G8A3_RHOPR / tr|T1HH04|T1HH04_RHOPR / tr|T1I9G9|T1I9G9_RHOPR / tr|T1I8T9|T1I8T9_RHOPR	tr|J9JZQ5|J9JZQ5_ACYPI	tr|T1HH04|T1HH04_RHOPR	tr|T1HH04|T1HH04_RHOPR / tr|J9JZQ5|J9JZQ5_ACYPI	No	RPS3;_ribosomal_protein_S3 / ribosomal_P0_protein / Recombination_repair_protein / rps3,_fb13d09,_wu:fb13d09,_zgc:56088;_ribosomal_protein__S3	EC:4.2.99.18	Lyases	Carbon-oxygen lyases	Other carbon-oxygen lyases	DNA-(apurinic or apyrimidinic site) lyase	0.0	589	90	No
gi|485219540|gb|JAA76198.1| / gi|485221298|gb|JAA77065.1|	No	tr|R4G8A5|R4G8A5_RHOPR / tr|T1HH34|T1HH34_RHOPR / tr|T1HSY7|T1HSY7_RHOPR	tr|R4G8A5|R4G8A5_RHOPR / tr|T1HH34|T1HH34_RHOPR	No	No	No	No	CG13630_gene_product_from_transcript_CG13630-RA / und;_uninitiated / GA17851_gene_product_from_transcript_GA17851-RA	EC:3.4.11.-	Hydrolases	Acting on peptide bonds (peptidases)	Aminopeptidases	xxx	0.0	375	89	No
gi|485219560|gb|JAA76208.1|	RPRC003915-PA	tr|R4G8A7|R4G8A7_RHOPR	tr|R4G8A7|R4G8A7_RHOPR	tr|R4G8A7|R4G8A7_RHOPR	tr|R4G8A7|R4G8A7_RHOPR	tr|R4G8A7|R4G8A7_RHOPR	tr|R4G8A7|R4G8A7_RHOPR	faa;_fumarylacetoacetase	EC:3.7.1.2	Hydrolases	Acting on carbon-carbon bonds	In ketonic substances	fumarylacetoacetase	0.0	414	65	ec00350	ec00643
gi|485220006|gb|JAA76428.1|	No	tr|R4G8F1|R4G8F1_RHOPR	tr|R4G8F1|R4G8F1_RHOPR	No	No	No	No	Uroporphyrinogen_decarboxylase	EC:4.1.1.37	Lyases	Carbon-carbon lyases	Carboxy-lyases	uroporphyrinogen decarboxylase	e-161	351	64	ec00860
gi|485220169|gb|JAA76508.1|	No	tr|R4G8G7|R4G8G7_RHOPR	tr|R4G8G7|R4G8G7_RHOPR	No	No	No	No	Pgi;_glucose-6-phosphate_isomerase	EC:5.3.1.9	Isomerases	Intramolecular oxidoreductases	Interconverting aldoses and ketoses, and related compounds	glucose-6-phosphate isomerase	0.0	554	70	ec00010	ec00030	ec00500	ec00520
gi|485220351|gb|JAA76598.1|	No	tr|R4G8I5|R4G8I5_RHOPR	tr|R4G8I5|R4G8I5_RHOPR	No	No	No	No	small_nuclear_ribonucleoprotein_sm_D1	EC:2.4.2.14	Transferases	Glycosyltransferases	Pentosyltransferases	amidophosphoribosyltransferase	3e-28	85	62	ec00230	ec00250
gi|485220817|gb|JAA76828.1|	No	tr|R4G8N1|R4G8N1_RHOPR	tr|R4G8N1|R4G8N1_RHOPR	tr|R4G8N1|R4G8N1_RHOPR	tr|R4G8N1|R4G8N1_RHOPR	tr|R4G8N1|R4G8N1_RHOPR	tr|R4G8N1|R4G8N1_RHOPR	glutathione-S-transferase_theta,_GST	EC:5.2.1.2	Isomerases	cis-trans-Isomerases	cis-trans Isomerases (only sub-subclass identified to date)	maleylacetoacetate isomerase	e-145	217	89	ec00350	ec00643
gi|485220970|gb|JAA76903.1| / gi|485218647|gb|JAA75758.1|	RPRC013804-PA	tr|R4G817|R4G817_RHOPR / tr|R4G8P6|R4G8P6_RHOPR	tr|R4G8P6|R4G8P6_RHOPR / tr|R4G817|R4G817_RHOPR	No	tr|R4G8P6|R4G8P6_RHOPR	tr|R4G8P6|R4G8P6_RHOPR	No	GLEAN_00043;_ubiquinol-cytochrome_c_reductase,_Rieske__iron-sulfur_polypeptide_1 / ubiquinol-cytochrome_C_reductase_hinge__protein / cytochrome_c_family_protein	EC:7.1.1.8	Translocases	Catalysing the translocation of hydrons	Linked to oxidoreductase reactions	quinol---cytochrome-c reductase	0.0	500	63	ec00190
gi|485221182|gb|JAA77008.1|	No	tr|R4G8R7|R4G8R7_RHOPR / tr|T1HH28|T1HH28_RHOPR	tr|R4G8R7|R4G8R7_RHOPR / tr|T1HH28|T1HH28_RHOPR	tr|R4G8R7|R4G8R7_RHOPR	No	No	No	Proliferation-associated_protein_2G4 / Methionine_aminopeptidase	EC:3.4.11.18	Hydrolases	Acting on peptide bonds (peptidases)	Aminopeptidases	methionyl aminopeptidase	0.0	353	75	No
gi|485220380|gb|JAA76612.1| / gi|485220361|gb|JAA76603.1|	No	tr|T1H876|T1H876_RHOPR / tr|T1HYB6|T1HYB6_RHOPR	tr|T1H876|T1H876_RHOPR / tr|T1HYB6|T1HYB6_RHOPR	No	tr|T1HYB6|T1HYB6_RHOPR	No	No	histone_H2A	EC:1.3.1.38	Oxidoreductases	Acting on the CH-CH group of donors	NAD+ or NADP+	trans-2-enoyl-CoA reductase (NADPH)	5e-55	103	83	ec00062
gi|485218787|gb|JAA75827.1| / gi|485218496|gb|JAA75684.1|	No	tr|T1HGA7|T1HGA7_RHOPR / tr|T1HAN9|T1HAN9_RHOPR / tr|T1H877|T1H877_RHOPR / tr|R4FKV7|R4FKV7_RHOPR / tr|T1HAN8|T1HAN8_RHOPR / tr|T1ICL0|T1ICL0_RHOPR	tr|T1H877|T1H877_RHOPR / tr|R4FKV7|R4FKV7_RHOPR / tr|R4G3B6|R4G3B6_RHOPR / tr|T1ICL0|T1ICL0_RHOPR	tr|T1HUA9|T1HUA9_RHOPR	No	No	No	sfl;_sulfateless / IntS11;_Integrator_11 / futsch;_CG34387_gene_product_from_transcript__CG34387-RF / GA26434_gene_product_from_transcript_GA26434-RA / CG3689_gene_product_from_transcript_CG3689-RB / GA15093_gene_product_from_transcript_GA15093-RA	EC:3.-.-.-	Hydrolases	xxx	xxx	xxx	0.0	882	92	No
gi|485222104|gb|JAA77464.1|	No	tr|T1H8E6|T1H8E6_RHOPR / tr|T1H8N5|T1H8N5_RHOPR	tr|T1H8E6|T1H8E6_RHOPR / tr|T1H8N5|T1H8N5_RHOPR	No	No	No	No	Ethanolamine-phosphate_cytidylyltransferase	EC:2.7.7.14	Transferases	Transferring phosphorus-containing groups	Nucleotidyltransferases	ethanolamine-phosphate cytidylyltransferase	e-101	352	73	ec00440	ec00564
No	No	tr|T1H8H9|T1H8H9_RHOPR	tr|T1H8H9|T1H8H9_RHOPR	No	tr|A0A1S4EKE2|A0A1S4EKE2_DIACI	tr|T1H8H9|T1H8H9_RHOPR	No	cAMP-dependent_protein_kinase_catalytic__subunit	EC:2.7.11.12	Transferases	Transferring phosphorus-containing groups	Protein-serine/threonine kinases	cGMP-dependent protein kinase	0.0	542	93	No
No	No	tr|T1H8J1|T1H8J1_RHOPR	tr|T1H8J1|T1H8J1_RHOPR	No	No	No	No	mitogen-activated_protein_kinase_ERK-A	EC:2.7.11.26	Transferases	Transferring phosphorus-containing groups	Protein-serine/threonine kinases	tau-protein kinase	0.0	349	90	No
gi|485219598|gb|JAA76227.1|	No	tr|T1H8M1|T1H8M1_RHOPR	tr|T1H8M1|T1H8M1_RHOPR	No	No	No	No	adenylosuccinate_lyase	EC:4.3.2.2	Lyases	Carbon-nitrogen lyases	Amidine-lyases	adenylosuccinate lyase	0.0	476	67	ec00230	ec00250
No	No	tr|T1H8U5|T1H8U5_RHOPR / tr|T1HC71|T1HC71_RHOPR / tr|T1IGH6|T1IGH6_RHOPR	tr|T1H8U5|T1H8U5_RHOPR / tr|T1HC71|T1HC71_RHOPR / tr|T1IGH6|T1IGH6_RHOPR	No	tr|T1HC71|T1HC71_RHOPR / tr|T1H8U5|T1H8U5_RHOPR / tr|A0A1S4E9T3|A0A1S4E9T3_DIACI	tr|T1HC71|T1HC71_RHOPR / tr|T1H8U5|T1H8U5_RHOPR / tr|J9K6W8|J9K6W8_ACYPI	tr|T1HC71|T1HC71_RHOPR / tr|T1H8U5|T1H8U5_RHOPR	sodium/potassium-transporting_ATPase_alpha-1__chain / nrv2;_nervana_2	EC:7.2.2.13	Translocases	Catalysing the translocation of inorganic cations	Linked to the hydrolysis of a nucleoside triphosphate	Na+/K+-exchanging ATPase	0.0	1042	91	No
gi|485219527|gb|JAA76192.1| / gi|485217195|gb|JAA75044.1| / gi|485221051|gb|JAA76943.1| / gi|485221043|gb|JAA76939.1| / gi|485221047|gb|JAA76941.1|/ gi|485221136|gb|JAA76985.1| / gi|485220033|gb|JAA76441.1| / gi|485222165|gb|JAA77494.1| / gi|485220702|gb|JAA76771.1| / gi|485220576|gb|JAA76709.1|	No	tr|T1H983|T1H983_RHOPR / tr|R4FLM7|R4FLM7_RHOPR / tr|T1HEC4|T1HEC4_RHOPR / tr|T1HIU8|T1HIU8_RHOPR / tr|T1HZB0|T1HZB0_RHOPR / tr|T1HE80|T1HE80_RHOPR / tr|R4G8Q4|R4G8Q4_RHOPR / tr|T1HGL5|T1HGL5_RHOPR / tr|R4FPS1|R4FPS1_RHOPR / tr|T1HTL0|T1HTL0_RHOPR / tr|R4G4G1|R4G4G1_RHOPR / tr|T1HTQ0|T1HTQ0_RHOPR	tr|T1H983|T1H983_RHOPR / tr|R4FLM7|R4FLM7_RHOPR / tr|T1HEC4|T1HEC4_RHOPR / tr|T1HIU8|T1HIU8_RHOPR / tr|T1HZB0|T1HZB0_RHOPR / tr|T1HE80|T1HE80_RHOPR / tr|R4G8Q4|R4G8Q4_RHOPR / tr|R4FP27|R4FP27_RHOPR / tr|T1H9K3|T1H9K3_RHOPR / tr|T1HTL0|T1HTL0_RHOPR	No	No	No	No	ppp2r1a,_pp2a-aalpha,_pp2aaalpha,_pr65a;_protein__phosphatase_2,_regulatory_subunit_A,_alpha / leucine-rich_repeat_protein_SHOC-2 / serine/threonine-protein_phosphatase_PP-V / PPP2R2A;_protein_phosphatase_2,_regulatory_subunit_B,__alpha / ppp1cb;_protein_phosphatase_1,_catalytic_subunit,_beta__isozyme / lumican / Ssu72,_1190002E22Rik,_1500011L16Rik,_2610101M12Rik;__Ssu72_RNA_polymerase_II_CTD_pho…	EC:3.1.3.16	Hydrolases	Acting on ester bonds	Phosphoric-monoester hydrolases	protein-serine/threonine phosphatase	0.0	589	98	No
No	No	No	tr|T1H9B3|T1H9B3_RHOPR	No	No	No	No	Inosine-5'-monophosphate_dehydrogenase	EC:1.1.1.205	Oxidoreductases	Acting on the CH-OH group of donors	NAD+ or NADP+	IMP dehydrogenase	e-143	326	67	ec00230	ec00983
No	No	tr|T1H9D8|T1H9D8_RHOPR	tr|T1H9D8|T1H9D8_RHOPR	No	No	No	No	Nonspecific_lipid-transfer_protein	EC:2.3.1.176	Transferases	Acyltransferases	Transferring groups other than aminoacyl groups	propanoyl-CoA C-acyltransferase	7e-52	132	65	ec00120	ec01040
gi|485217203|gb|JAA75048.1| / gi|485219580|gb|JAA76218.1| / gi|485219149|gb|JAA76005.1| / gi|485221128|gb|JAA76981.1| / gi|485218002|gb|JAA75441.1| / gi|485220836|gb|JAA76837.1| / gi|485220716|gb|JAA76778.1|	No	tr|T1I4J2|T1I4J2_RHOPR / tr|T1H9J0|T1H9J0_RHOPR / tr|R4G8M1|R4G8M1_RHOPR / tr|T1I5D3|T1I5D3_RHOPR / tr|T1HYZ4|T1HYZ4_RHOPR	tr|T1H9J0|T1H9J0_RHOPR / tr|R4G8M1|R4G8M1_RHOPR / tr|T1I5D3|T1I5D3_RHOPR / tr|T1HYZ4|T1HYZ4_RHOPR	tr|J9JTN0|J9JTN0_ACYPI / tr|T1HYZ4|T1HYZ4_RHOPR	tr|A0A1S3DUC8|A0A1S3DUC8_DIACI	tr|J9JTN0|J9JTN0_ACYPI / tr|T1HYZ4|T1HYZ4_RHOPR	tr|T1HYZ4|T1HYZ4_RHOPR	LIM_domain-containing_protein / LIM_domain-binding_protein / Pak3,_beta-PAK;_p21_protein_(Cdc42/Rac)-activated_kinase__3 / zyxin/trip6 / Paxillin / CSNK2B,_CK2B,_CK2N,_CSK2B,_G5A;_casein_kinase_2,_beta__polypeptide / transcription_initiation_factor_TFIID_subunit / cAMP-dependent_protein_kinase_catalytic__subunit / Ckiialpha;_casein_kinase_II_alpha_subunit / Aurka,_Stk6,_aurA;_aurora_kinase_A / cs…	EC:2.7.11.1	Transferases	Transferring phosphorus-containing groups	Protein-serine/threonine kinases	non-specific serine/threonine protein kinase	0.0	553	86	No
gi|485221972|gb|JAA77399.1|	No	tr|T1H9Q5|T1H9Q5_RHOPR	tr|T1H9Q5|T1H9Q5_RHOPR	No	No	No	tr|T1H9Q5|T1H9Q5_RHOPR	glutamine_synthetase_2_cytoplasmic	EC:6.3.1.2	Ligases	Forming carbon-nitrogen bonds	Acid-D-ammonia (or amine) ligases (amide synthases)	glutamine synthetase	0.0	361	79	ec00220	ec00250	ec00630	ec00910
No	No	tr|T1HA86|T1HA86_RHOPR / tr|T1HGW0|T1HGW0_RHOPR / tr|T1I2T1|T1I2T1_RHOPR	tr|T1HA86|T1HA86_RHOPR / tr|T1HGW0|T1HGW0_RHOPR	No	No	No	No	DPYD;_dihydropyrimidine_dehydrogenase_	EC:1.3.1.2	Oxidoreductases	Acting on the CH-CH group of donors	NAD+ or NADP+	dihydropyrimidine dehydrogenase (NADP+)	e-138	313	76	ec00240	ec00410	ec00770	ec00983
No	No	tr|T1HAD6|T1HAD6_RHOPR / tr|T1HFH5|T1HFH5_RHOPR	tr|T1HAD6|T1HAD6_RHOPR	No	No	No	No	glutamate--cysteine_ligase	EC:6.3.2.2	Ligases	Forming carbon-nitrogen bonds	Acid-D-amino-acid ligases (peptide synthases)	glutamate---cysteine ligase	e-169	343	69	ec00270	ec00480
gi|485218641|gb|JAA75755.1|	RPRC012271-PA	tr|T1HB40|T1HB40_RHOPR / tr|R4G408|R4G408_RHOPR	tr|T1HB40|T1HB40_RHOPR / tr|R4G408|R4G408_RHOPR	tr|R4G408|R4G408_RHOPR	tr|R4G408|R4G408_RHOPR	tr|T1HB40|T1HB40_RHOPR	tr|T1HB40|T1HB40_RHOPR / tr|A0A1S3D2K1|A0A1S3D2K1_DIACI / tr|R4G408|R4G408_RHOPR	aconitate_hydratase / aconitase	EC:4.2.1.3	Lyases	Carbon-oxygen lyases	Hydro-lyases	aconitate hydratase	0.0	903	78	ec00020	ec00630	ec00720
gi|485220876|gb|JAA76857.1|	RPRC003608-PA	tr|T1HBG1|T1HBG1_RHOPR / tr|R4FN92|R4FN92_RHOPR	tr|T1HBG1|T1HBG1_RHOPR / tr|R4FN92|R4FN92_RHOPR	No	No	tr|T1HBG1|T1HBG1_RHOPR	No	GA11556_gene_product_from_transcript_GA11556-RA / GA18772_gene_product_from_transcript_GA18772-RA	EC:3.4.25.-	Hydrolases	Acting on peptide bonds (peptidases)	Threonine endopeptidases	xxx	0.0	540	79	No
No	No	tr|T1HC21|T1HC21_RHOPR	tr|T1HC21|T1HC21_RHOPR	No	No	No	No	CG3209_gene_product_from_transcript_CG3209-RE	EC:2.3.1.51	Transferases	Acyltransferases	Transferring groups other than aminoacyl groups	1-acylglycerol-3-phosphate O-acyltransferase	e-136	234	79	ec00561	ec00564
No	No	tr|T1HCH5|T1HCH5_RHOPR / tr|T1HCH7|T1HCH7_RHOPR	tr|T1HCH5|T1HCH5_RHOPR / tr|T1HCH7|T1HCH7_RHOPR	No	No	No	No	Oxysterol-binding_protein	EC:2.7.11.9	Transferases	Transferring phosphorus-containing groups	Protein-serine/threonine kinases	Goodpasture-antigen-binding protein kinase	e-147	282	71	No
No	No	tr|T1HCK9|T1HCK9_RHOPR	tr|T1HCK9|T1HCK9_RHOPR	No	No	No	tr|T1HCK9|T1HCK9_RHOPR	Microsomal_glutathione_S-transferase	EC:2.5.1.18	Transferases	Transferring alkyl or aryl groups, other than methyl groups	Transferring alkyl or aryl groups, other than methyl groups (only sub-subclass identified to date)	glutathione transferase	8e-46	120	60	ec00480	ec00980	ec00982	ec00983
gi|485217306|gb|JAA75099.1| / gi|485217240|gb|JAA75066.1| / gi|485217337|gb|JAA75114.1| / gi|485221615|gb|JAA77222.1|	No	tr|T1HCU4|T1HCU4_RHOPR / tr|T1HGY1|T1HGY1_RHOPR / tr|T1HGY0|T1HGY0_RHOPR / tr|T1HH35|T1HH35_RHOPR / tr|T1HGY2|T1HGY2_RHOPR	tr|T1HCU4|T1HCU4_RHOPR / tr|T1HGY1|T1HGY1_RHOPR / tr|T1HGY0|T1HGY0_RHOPR / tr|T1HH35|T1HH35_RHOPR	No	tr|T1HCU4|T1HCU4_RHOPR	No	tr|T1HCU4|T1HCU4_RHOPR	sls;_sallimus / bt;_bent / titin	EC:2.7.11.18	Transferases	Transferring phosphorus-containing groups	Protein-serine/threonine kinases	myosin-light-chain kinase	0.0	2709	73	No
No	No	tr|T1HD44|T1HD44_RHOPR / tr|T1HUR3|T1HUR3_RHOPR / tr|T1HKB0|T1HKB0_RHOPR	tr|T1HD44|T1HD44_RHOPR	No	No	No	No	tyrosine-protein_phosphatase_non-receptor_type / protein_tyrosine_phosphatase	EC:2.7.11.14	Transferases	Transferring phosphorus-containing groups	Protein-serine/threonine kinases	rhodopsin kinase	e-158	345	80	No
No	No	tr|T1HD70|T1HD70_RHOPR	tr|T1HD70|T1HD70_RHOPR	tr|T1HD70|T1HD70_RHOPR	No	No	No	P5CDh1;_delta-1-Pyrroline-5-carboxylate__dehydrogenase_1_	EC:1.2.1.-	Oxidoreductases	Acting on the aldehyde or oxo group of donors	NAD+ or NADP+	xxx	e-103	219	68	No
No	No	tr|T1HD70|T1HD70_RHOPR	tr|T1HD70|T1HD70_RHOPR	tr|T1HD70|T1HD70_RHOPR	No	No	No	P5CDh1;_delta-1-Pyrroline-5-carboxylate__dehydrogenase_1	EC:1.2.1.88	Oxidoreductases	Acting on the aldehyde or oxo group of donors	NAD+ or NADP+	L-glutamate gamma-semialdehyde dehydrogenase	e-103	219	68	ec00250	ec00330
gi|485221744|gb|JAA77286.1| / gi|485220900|gb|JAA76869.1| / gi|485220631|gb|JAA76736.1| / gi|485219811|gb|JAA76331.1| / gi|485219782|gb|JAA76317.1| / gi|485220483|gb|JAA76663.1| / gi|485220414|gb|JAA76629.1| / gi|485220815|gb|JAA76827.1|	RPRC009177-PA	tr|T1HDM2|T1HDM2_RHOPR / tr|T1I768|T1I768_RHOPR / tr|T1H8M6|T1H8M6_RHOPR / tr|R4FPP5|R4FPP5_RHOPR / tr|R4FN63|R4FN63_RHOPR / tr|R4FNS1|R4FNS1_RHOPR / tr|T1IA25|T1IA25_RHOPR / tr|T1IFQ8|T1IFQ8_RHOPR / tr|R4G8J8|R4G8J8_RHOPR / tr|T1I7T2|T1I7T2_RHOPR	tr|T1HDM2|T1HDM2_RHOPR / tr|T1I768|T1I768_RHOPR / tr|T1H8M6|T1H8M6_RHOPR / tr|R4FPP5|R4FPP5_RHOPR / tr|R4FN63|R4FN63_RHOPR / tr|R4FNS1|R4FNS1_RHOPR / tr|T1IA25|T1IA25_RHOPR / tr|T1IFQ8|T1IFQ8_RHOPR / tr|R4G8J8|R4G8J8_RHOPR / tr|T1IDJ3|T1IDJ3_RHOPR / tr|T1I7T2|T1I7T2_RHOPR	tr|T1I768|T1I768_RHOPR /tr|R4FNS1|R4FNS1_RHOPR	tr|T1I768|T1I768_RHOPR / tr|J9K3S4|J9K3S4_ACYPI / tr|R4FNS1|R4FNS1_RHOPR / tr|T1I7T2|T1I7T2_RHOPR	tr|T1I768|T1I768_RHOPR	tr|R4FNS1|R4FNS1_RHOPR / tr|R4G8J8|R4G8J8_RHOPR / tr|T1I7T2|T1I7T2_RHOPR	EFG2;_elongation_factor_2 / RpL13;_ribosomal_protein_L13 / Rpl10,_Qm;_ribosomal_protein_L10 / RpL28;_ribosomal_protein_L28 / rps13,_fb14f11,_fd13f08,_fd60g01,_wu:fb14f11,__wu:fd13f08,_wu:fd60g01,_zgc:91809;_ribosomal_protein_S13 / eukaryotic_translation_initiation_factor_6 / RPL10A;_ribosomal_protein_L10a / rps7;_ribosomal_protein_S7 / RpL21;_ribosomal_protein_L21 / Rpl27;_ribosomal_protein_L27 /…	EC:3.6.5.3	Hydrolases	Acting on acid anhydrides	Acting on GTP to facilitate cellular and subcellular movement	protein-synthesizing GTPase	0.0	851	100	No
No	No	No	tr|T1HDV8|T1HDV8_RHOPR	No	No	No	No	uridine_phosphorylase	EC:2.4.2.3	Transferases	Glycosyltransferases	Pentosyltransferases	uridine phosphorylase	e-179	331	74	ec00240	ec00983
No	No	tr|T1HEE8|T1HEE8_RHOPR / tr|T1HI54|T1HI54_RHOPR / tr|T1I9I6|T1I9I6_RHOPR / tr|T1HW21|T1HW21_RHOPR / tr|T1HSL5|T1HSL5_RHOPR / tr|T1I0W9|T1I0W9_RHOPR / tr|T1I344|T1I344_RHOPR	tr|T1HEE8|T1HEE8_RHOPR / tr|T1HI54|T1HI54_RHOPR / tr|T1HSL5|T1HSL5_RHOPR / tr|T1I0W9|T1I0W9_RHOPR	No	No	No	No	serine/threonine-protein_kinase_MARK2 / Ribosomal_protein_S6_kinase_alpha-2 / 5'-AMP-activated_protein_kinase_catalytic__subunit_alpha-2 / CaMKII;_Calcium/calmodulin-dependent_protein__kinase_II / cAMP-dependent_protein_kinase_catalytic__subunit / CaMKI;_Calcium/calmodulin-dependent_protein_kinase__I	EC:2.7.11.17	Transferases	Transferring phosphorus-containing groups	Protein-serine/threonine kinases	Ca2+/calmodulin-dependent protein kinase	0.0	718	87	No
gi|485219108|gb|JAA75985.1|	No	tr|T1HET1|T1HET1_RHOPR / tr|T1HES0|T1HES0_RHOPR	tr|T1HET1|T1HET1_RHOPR / tr|T1HES0|T1HES0_RHOPR	No	No	No	No	Tyms;_thymidylate_synthase / dihydrofolate_reductase-thymidylate_synthase	EC:2.1.1.45	Transferases	Transferring one-carbon groups	Methyltransferases	thymidylate synthase	e-146	290	69	ec00240	ec00670
No	No	tr|T1HF19|T1HF19_RHOPR	tr|T1HF19|T1HF19_RHOPR	tr|T1HF19|T1HF19_RHOPR	No	tr|T1HF19|T1HF19_RHOPR	No	etfdh,_wu:fa05a11,_wu:fb71g06,_zgc:92093;__electron-transferring-flavoprotein_dehydrogenase	EC:1.5.5.1	Oxidoreductases	Acting on the CH-NH group of donors	quinone or similar compound	electron-transferring-flavoprotein dehydrogenase	0.0	587	71	No
No	No	tr|T1HF26|T1HF26_RHOPR	tr|T1HF26|T1HF26_RHOPR	No	No	No	No	Pcbd2,_2700061N24Rik,_Dcoh2,_Dcohm;_pterin_4_alpha__carbinolamine_dehydratase/dimerization_cofactor_of__hepatocyte_nuclear_factor_1_alpha_(TCF1)_2	EC:4.2.1.96	Lyases	Carbon-oxygen lyases	Hydro-lyases	4a-hydroxytetrahydrobiopterin dehydratase	7e-37	94	63	ec00790
No	No	tr|T1HFE3|T1HFE3_RHOPR	tr|T1HFE3|T1HFE3_RHOPR / tr|T1HF79|T1HF79_RHOPR	No	No	No	tr|T1HFE3|T1HFE3_RHOPR	Oscillin;_CG6957_gene_product_from_transcript__CG6957-RC / GA19983_gene_product_from_transcript_GA19983-RA	EC:3.5.99.6	Hydrolases	Acting on carbon-nitrogen bonds, other than peptide bonds	In other compounds	glucosamine-6-phosphate deaminase	3e-69	120	82	ec00520
gi|485221704|gb|JAA77266.1|	No	tr|T1HFH1|T1HFH1_RHOPR	tr|T1HFH1|T1HFH1_RHOPR	No	No	No	No	CG17597_gene_product_from_transcript_CG17597-RB / yip2;_yippee_interacting_protein_2	EC:2.3.1.16	Transferases	Acyltransferases	Transferring groups other than aminoacyl groups	acetyl-CoA C-acyltransferase	0.0	401	72	ec00062	ec00071	ec00280	ec00281	ec00362	ec00592	ec00642	ec01040
gi|485218923|gb|JAA75894.1|	No	tr|T1HFR3|T1HFR3_RHOPR	tr|T1HFR3|T1HFR3_RHOPR	No	No	No	No	methylmalonate-semialdehyde_dehydrogenase	EC:1.2.1.18	Oxidoreductases	Acting on the aldehyde or oxo group of donors	NAD+ or NADP+	malonate-semialdehyde dehydrogenase (acetylating)	0.0	513	71	ec00410	ec00562	ec00640
gi|485219501|gb|JAA76179.1|	No	tr|T1HRI9|T1HRI9_RHOPR / tr|T1HFU2|T1HFU2_RHOPR / tr|T1IF54|T1IF54_RHOPR / tr|T1HP26|T1HP26_RHOPR / tr|T1IER8|T1IER8_RHOPR / tr|T1IES0|T1IES0_RHOPR	tr|T1HFU2|T1HFU2_RHOPR	No	No	No	No	serine/threonine-protein_kinase / mitogen-activated_protein_kinase_ERK-A / cAMP-dependent_protein_kinase_catalytic__subunit / traf2_and_nck_interacting_kinase,_tnik	EC:2.7.12.2	Transferases	Transferring phosphorus-containing groups	Dual-specificity kinases (those acting on Ser/Thr and Tyr residues)	mitogen-activated protein kinase kinase	0.0	544	88	No
No	No	tr|T1HFV0|T1HFV0_RHOPR	tr|T1HFV0|T1HFV0_RHOPR	No	No	No	No	Phosphoglucomutase	EC:5.4.2.8	Isomerases	Intramolecular transferases	Phosphotransferases (phosphomutases)	phosphomannomutase	0.0	604	60	ec00051	ec00520	ec00541
No	No	tr|T1HFZ7|T1HFZ7_RHOPR	tr|T1HFZ7|T1HFZ7_RHOPR	No	tr|T1HFZ7|T1HFZ7_RHOPR	No	tr|T1HFZ7|T1HFZ7_RHOPR	skap;_skpA_associated_protein	EC:6.2.1.5	Ligases	Forming carbon-sulfur bonds	Acid-thiol ligases	succinate---CoA ligase (ADP-forming)	0.0	416	70	ec00020	ec00640	ec00660	ec00720
No	No	tr|T1HGQ7|T1HGQ7_RHOPR	tr|T1HGQ7|T1HGQ7_RHOPR	tr|T1HGQ7|T1HGQ7_RHOPR	No	tr|T1HGQ7|T1HGQ7_RHOPR	tr|T1HGQ7|T1HGQ7_RHOPR	Aminopeptidase_N_precursor	EC:3.4.11.2	Hydrolases	Acting on peptide bonds (peptidases)	Aminopeptidases	membrane alanyl aminopeptidase	0.0	866	60	ec00480
gi|485221645|gb|JAA77237.1|	RPRC003294-PA	tr|T1HIQ1|T1HIQ1_RHOPR / tr|T1HGX1|T1HGX1_RHOPR	tr|T1HGX1|T1HGX1_RHOPR	tr|T1HGX1|T1HGX1_RHOPR	tr|T1HGX1|T1HGX1_RHOPR	tr|T1HGX1|T1HGX1_RHOPR	tr|T1HIQ1|T1HIQ1_RHOPR / tr|T1HGX1|T1HGX1_RHOPR	Aldh;_Aldehyde_dehydrogenase	EC:1.2.1.10	Oxidoreductases	Acting on the aldehyde or oxo group of donors	NAD+ or NADP+	acetaldehyde dehydrogenase (acetylating)	0.0	851	70	ec00360	ec00362	ec00620	ec00621	ec00622	ec00650
No	No	tr|T1HI54|T1HI54_RHOPR / tr|T1IGB3|T1IGB3_RHOPR / tr|T1IGN1|T1IGN1_RHOPR / tr|T1ID89|T1ID89_RHOPR / tr|T1HNA4|T1HNA4_RHOPR	tr|T1HI54|T1HI54_RHOPR / tr|T1IGB3|T1IGB3_RHOPR / tr|T1HNA4|T1HNA4_RHOPR	No	No	No	No	Ribosomal_protein_S6_kinase_alpha-2 / RAC_protein_kinase_DRAC-PK85 Pkn;_Protein_kinase_related_to_protein_kinase_N / slik;_Sterile20-like_kinase	EC:2.7.11.13	Transferases	Transferring phosphorus-containing groups	Protein-serine/threonine kinases	protein kinase C	0.0	697	84	No
gi|485221857|gb|JAA77342.1| / gi|485219074|gb|JAA75968.1| / gi|485220978|gb|JAA76907.1| / gi|485219755|gb|JAA76304.1| / gi|485219005|gb|JAA75934.1| / gi|485220568|gb|JAA76705.1| / gi|485220277|gb|JAA76561.1| / gi|485219731|gb|JAA76292.1| / gi|485219402|gb|JAA76130.1| / gi|485220539|gb|JAA76691.1| / gi|485219019|gb|JAA75941.1| / gi|485220517|gb|JAA76680.1| / gi|485220511|gb|JAA76677.1| / gi|485220…	No	tr|T1HIR2|T1HIR2_RHOPR / tr|T1HIP9|T1HIP9_RHOPR / tr|R4FPS9|R4FPS9_RHOPR / tr|R4G3L3|R4G3L3_RHOPR / tr|R4FPL4|R4FPL4_RHOPR / tr|R4G536|R4G536_RHOPR / tr|R4FMU2|R4FMU2_RHOPR / tr|T1I671|T1I671_RHOPR / tr|T1HGK2|T1HGK2_RHOPR / tr|T1HUJ0|T1HUJ0_RHOPR / tr|R4FL16|R4FL16_RHOPR	tr|T1HIR2|T1HIR2_RHOPR / tr|R4FPS9|R4FPS9_RHOPR / tr|R4FPL4|R4FPL4_RHOPR / tr|R4G536|R4G536_RHOPR / tr|T1I671|T1I671_RHOPR / tr|R4FL16|R4FL16_RHOPR	tr|R4FMU2|R4FMU2_RHOPR	No	tr|T1HIR2|T1HIR2_RHOPR	No	UBE2L;_ubiquitin-conjugating_enzyme_E2L / uba1,_ube1,_wu:fa01e08,_wu:fb30f01,_wu:fi21c11,__wu:fj14g11,_zgc:66143;_ubiquitin-like_modifier_activating__enzyme_1 / Prp19;_CG5519_gene_product_from_transcript__CG5519-RA / UbcD4;_Ubiquitin_conjugating_enzyme_4 / ubiquitin-conjugating_enzyme_E2-24_kDa / SUMO-1-conjugating_enzyme_UBC9 / ubiquitin-conjugating_enzyme_E2-17_kDa / Roc1a;_CG16982_gene_product…	EC:6.3.2.19	Ligases	Forming carbon-nitrogen bonds	Acid-D-amino-acid ligases (peptide synthases)	Obsolete Enzyme	0.0	1062	95	No
gi|485220704|gb|JAA76772.1|	No	tr|T1IEQ2|T1IEQ2_RHOPR / tr|T1HCL8|T1HCL8_RHOPR / tr|T1IDE0|T1IDE0_RHOPR / tr|T1HRZ1|T1HRZ1_RHOPR	tr|T1HIV5|T1HIV5_RHOPR / tr|T1IEQ2|T1IEQ2_RHOPR / tr|T1HCL8|T1HCL8_RHOPR / tr|T1HCL7|T1HCL7_RHOPR / tr|T1IDE0|T1IDE0_RHOPR	No	No	tr|T1IDE0|T1IDE0_RHOPR / tr|T1IEQ2|T1IEQ2_RHOPR	tr|J9K6M4|J9K6M4_ACYPI	Sarcoplasmic/endoplasmic_reticulum_calcium__ATPase / Nascent_polypeptide-associated_complex_subunit__alpha / PMCA;_plasma_membrane_calcium_ATPase / GA22511_gene_product_from_transcript_GA22511-RA / Atp13a1;_ATPase_type_13A1	EC:7.2.2.10	Translocases	Catalysing the translocation of inorganic cations	Linked to the hydrolysis of a nucleoside triphosphate	P-type Ca2+ transporter	0.0	1169	87	No
No	No	tr|T1HJ19|T1HJ19_RHOPR / tr|T1ICS4|T1ICS4_RHOPR	tr|T1HJ19|T1HJ19_RHOPR / tr|T1ICS4|T1ICS4_RHOPR	No	No	tr|T1ICS4|T1ICS4_RHOPR	No	Very-long-chain_specific_acyl-CoA__dehydrogenase / Acads;_acyl-Coenzyme_A_dehydrogenase,_C-2_to_C-3__short_chain	EC:1.3.8.1	Oxidoreductases	Acting on the CH-CH group of donors	With a flavin as acceptor	short-chain acyl-CoA dehydrogenase	0.0	593	77	ec00071	ec00280	ec00650
No	No	tr|T1HJN2|T1HJN2_RHOPR	tr|T1HJN2|T1HJN2_RHOPR	No	No	No	No	GA19345_gene_product_from_transcript_GA19345-RA	EC:2.7.4.-	Transferases	Transferring phosphorus-containing groups	Phosphotransferases with a phosphate group as acceptor	xxx	3e-82	177	66	No
gi|485221164|gb|JAA76999.1| / gi|485218541|gb|JAA75706.1|	RPRC013905-PA	tr|T1HLL0|T1HLL0_RHOPR / tr|R4G4S7|R4G4S7_RHOPR	tr|T1HLL0|T1HLL0_RHOPR / tr|R4G4S7|R4G4S7_RHOPR	tr|J9JQC9|J9JQC9_ACYPI	tr|R4G4S7|R4G4S7_RHOPR / tr|J9JQC9|J9JQC9_ACYPI	No	tr|J9JQC9|J9JQC9_ACYPI	eIF-4a;_Eukaryotic_initiation_factor_4a / GA10892_gene_product_from_transcript_GA10892-RA / l(3)72Ab;_lethal_(3)_72Ab / ctu1,_zgc:55395;_cytosolic_thiouridylase_subunit_1__homolog_(S._pombe)	EC:2.7.7.-	Transferases	Transferring phosphorus-containing groups	Nucleotidyltransferases	xxx	0.0	2136	79	No
gi|485221395|gb|JAA77113.1| / gi|485221397|gb|JAA77114.1| / gi|485220161|gb|JAA76504.1| / gi|485221347|gb|JAA77089.1| / gi|485221355|gb|JAA77093.1| / gi|485219218|gb|JAA76039.1| / gi|485220187|gb|JAA76517.1| / gi|485221203|gb|JAA77018.1| / gi|485217758|gb|JAA75321.1| / gi|485218511|gb|JAA75691.1| / gi|485221532|gb|JAA77181.1| / gi|485221952|gb|JAA77389.1| / gi|485218428|gb|JAA75651.1| / gi|485220…	RPRC003348-PA / RPRC011647-PA / RPRC012107-PA / RPRC013014-PA	tr|T1HLR4|T1HLR4_RHOPR / tr|T1I3U9|T1I3U9_RHOPR / tr|T1HLL0|T1HLL0_RHOPR / tr|T1IAK6|T1IAK6_RHOPR / tr|T1I161|T1I161_RHOPR / tr|T1HR09|T1HR09_RHOPR / tr|R4G8T8|R4G8T8_RHOPR / tr|T1I0M2|T1I0M2_RHOPR / tr|T1HR87|T1HR87_RHOPR / tr|T1I0I0|T1I0I0_RHOPR / tr|T1I7P8|T1I7P8_RHOPR / tr|T1IAB6|T1IAB6_RHOPR / tr|R4G481|R4G481_RHOPR / tr|R4G4V8|R4G4V8_RHOPR / tr|T1I5S8|T1I5S8_RHOPR / tr|T1IDR0|T1IDR0_RHOPR /…	tr|T1HLL0|T1HLL0_RHOPR / tr|T1IAK6|T1IAK6_RHOPR / tr|T1I161|T1I161_RHOPR / tr|T1HR09|T1HR09_RHOPR / tr|R4G8T8|R4G8T8_RHOPR / tr|T1HR87|T1HR87_RHOPR / tr|T1I7P8|T1I7P8_RHOPR / tr|T1IAB6|T1IAB6_RHOPR / tr|R4G481|R4G481_RHOPR / tr|R4G4V8|R4G4V8_RHOPR / tr|T1I5S8|T1I5S8_RHOPR / tr|T1IDR0|T1IDR0_RHOPR / tr|T1I4E4|T1I4E4_RHOPR / tr|R4FMH8|R4FMH8_RHOPR / tr|R4FNS2|R4FNS2_RHOPR / tr|T1HZ66|T1HZ66_RHOPR /…	tr|J9JQC9|J9JQC9_ACYPI / tr|T1IAB6|T1IAB6_RHOPR / tr|T1I5S8|T1I5S8_RHOPR / tr|T1IDR0|T1IDR0_RHOPR / tr|T1I4E4|T1I4E4_RHOPR / tr|R4FMH8|R4FMH8_RHOPR	tr|J9JQC9|J9JQC9_ACYPI / tr|T1IAB6|T1IAB6_RHOPR / tr|T1I5S8|T1I5S8_RHOPR / tr|R4FMH8|R4FMH8_RHOPR / tr|A0A1S3DEJ1|A0A1S3DEJ1_DIACI	tr|T1IAK6|T1IAK6_RHOPR / tr|T1IAB6|T1IAB6_RHOPR / tr|T1I5S8|T1I5S8_RHOPR / tr|T1IDR0|T1IDR0_RHOPR / tr|R4FMH8|R4FMH8_RHOPR	tr|J9JQC9|J9JQC9_ACYPI / tr|T1IAK6|T1IAK6_RHOPR / tr|T1IAB6|T1IAB6_RHOPR / tr|T1I6P2|T1I6P2_RHOPR / tr|R4FMH8|R4FMH8_RHOPR / tr|T1IDR0|T1IDR0_RHOPR / tr|T1I5S8|T1I5S8_RHOPR	eIF-4a;_Eukaryotic_initiation_factor_4a / Hsp83;_Heat_shock_protein_83 / Hsp60B;_Heat_shock_protein_60_related / Cctgamma;_CG8977_gene_product_from_transcript__CG8977-RB / Tcp-1eta;_CG8351_gene_product_from_transcript__CG8351-RA / CG5525_gene_product_from_transcript_CG5525-RA / zip;_zipper / GA20225_gene_product_from_transcript_GA20225-RA / GA26239_gene_product_from_transcript_GA26239-RB / GA2040…	EC:3.6.1.3	Hydrolases	Acting on acid anhydrides	In phosphorus-containing anhydrides	adenosinetriphosphatase	0.0	4689	98	ec00230
No	No	tr|T1HLS4|T1HLS4_RHOPR	tr|T1HLS4|T1HLS4_RHOPR	No	No	No	No	GA21819_gene_product_from_transcript_GA21819-RA	EC:2.4.-.-	Transferases	Glycosyltransferases	xxx	xxx	e-135	318	61	No
gi|485218893|gb|JAA75879.1|	No	tr|T1HLZ6|T1HLZ6_RHOPR	tr|T1HLZ6|T1HLZ6_RHOPR	tr|A0A1S4ELW9|A0A1S4ELW9_DIACI	tr|A0A1S4ELW9|A0A1S4ELW9_DIACI	tr|A0A1S4ELW9|A0A1S4ELW9_DIACI	tr|J9KB74|J9KB74_ACYPI	Gdh;_Glutamate_dehydrogenase	EC:1.4.1.2	Oxidoreductases	Acting on the CH-NH2 group of donors	NAD+ or NADP+	glutamate dehydrogenase	0.0	568	80	ec00220	ec00250	ec00430	ec00910
gi|485218893|gb|JAA75879.1|	No	tr|T1HLZ6|T1HLZ6_RHOPR	tr|T1HLZ6|T1HLZ6_RHOPR	tr|A0A1S4ELW9|A0A1S4ELW9_DIACI	tr|A0A1S4ELW9|A0A1S4ELW9_DIACI	tr|A0A1S4ELW9|A0A1S4ELW9_DIACI	tr|J9KB74|J9KB74_ACYPI	Gdh;_Glutamate_dehydrogenase	EC:1.4.1.3	Oxidoreductases	Acting on the CH-NH2 group of donors	NAD+ or NADP+	glutamate dehydrogenase [NAD(P)+]	0.0	568	80	ec00220	ec00250	ec00471	ec00910
No	No	tr|T1HMK6|T1HMK6_RHOPR	tr|T1HMK6|T1HMK6_RHOPR	No	No	No	No	Aats-val;_Valyl-tRNA_synthetase	EC:6.1.1.17	Ligases	Forming carbon-oxygen bonds	Ligases forming aminoacyl-tRNA and related compounds	glutamate---tRNA ligase	0.0	983	64	ec00860	ec00970
No	No	tr|T1HMK6|T1HMK6_RHOPR	tr|T1HMK6|T1HMK6_RHOPR	No	No	No	No	Aats-val;_Valyl-tRNA_synthetase	EC:6.1.1.9	Ligases	Forming carbon-oxygen bonds	Ligases forming aminoacyl-tRNA and related compounds	valine---tRNA ligase	0.0	983	64	ec00970
No	No	tr|T1HMK7|T1HMK7_RHOPR	tr|T1HMK7|T1HMK7_RHOPR	No	No	No	No	Cystathionine_beta-synthase	EC:4.2.1.22	Lyases	Carbon-oxygen lyases	Hydro-lyases	cystathionine beta-synthase	e-167	357	65	ec00260	ec00270
No	No	tr|T1HMN6|T1HMN6_RHOPR	tr|T1HMN6|T1HMN6_RHOPR	No	No	No	No	CG11208_gene_product_from_transcript_CG11208-RA	EC:4.1.1.8	Lyases	Carbon-carbon lyases	Carboxy-lyases	oxalyl-CoA decarboxylase	0.0	561	61	ec00630
gi|485220929|gb|JAA76883.1| / gi|485220912|gb|JAA76875.1|	RPRC011742-PA	tr|T1IAG1|T1IAG1_RHOPR / tr|T1HMQ4|T1HMQ4_RHOPR / tr|T1I7N5|T1I7N5_RHOPR / tr|R4G5D9|R4G5D9_RHOPR / tr|T1I4L8|T1I4L8_RHOPR	tr|T1HMQ4|T1HMQ4_RHOPR / tr|T1I7N5|T1I7N5_RHOPR / tr|R4G5D9|R4G5D9_RHOPR / tr|T1HHB0|T1HHB0_RHOPR / tr|T1I4L8|T1I4L8_RHOPR	tr|R4G5D9|R4G5D9_RHOPR	tr|R4G5D9|R4G5D9_RHOPR	tr|A0A1S3DDR6|A0A1S3DDR6_DIACI	tr|R4G5D9|R4G5D9_RHOPR / tr|T1I4L8|T1I4L8_RHOPR	FTT1;_14-3-3_protein / ankyrin-1 / oxysterol-binding_protein_1A	EC:3.1.1.4	Hydrolases	Acting on ester bonds	Carboxylic-ester hydrolases	phospholipase A2	0.0,	1491	80	ec00564	ec00565	ec00590	ec00591	ec00592
gi|485219444|gb|JAA76151.1|	No	tr|T1HN70|T1HN70_RHOPR	tr|T1HN70|T1HN70_RHOPR	No	No	No	No	Atp5c1;_ATP_synthase,_H+_transporting,_mitochondrial__F1_complex,_gamma_polypeptide_1	EC:3.6.1.14	Hydrolases	Acting on acid anhydrides	In phosphorus-containing anhydrides	adenosine-tetraphosphatase	e-151	293	72	ec00230
No	No	tr|T1HNL5|T1HNL5_RHOPR / tr|T1HWM5|T1HWM5_RHOPR / tr|T1HWF9|T1HWF9_RHOPR	tr|T1HNL5|T1HNL5_RHOPR	No	No	tr|T1HWF9|T1HWF9_RHOPR	No	whd;_withered / carnitine__O-palmitoyltransferase_2,_mitochondrial_isoform_X1	EC:2.3.1.21	Transferases	Acyltransferases	Transferring groups other than aminoacyl groups	carnitine O-palmitoyltransferase	0.0	792	76	ec00071
No	No	tr|T1HNL7|T1HNL7_RHOPR	tr|T1HNL7|T1HNL7_RHOPR	No	No	No	No	HMGCL;_3-hydroxymethyl-3-methylglutaryl-CoA_lyase	EC:4.1.3.4	Lyases	Carbon-carbon lyases	Oxo-acid-lyases	hydroxymethylglutaryl-CoA lyase	e-123	279	62	ec00072	ec00280	ec00281	ec00650
gi|485221385|gb|JAA77108.1|	No	tr|T1HNV5|T1HNV5_RHOPR	tr|T1HNV5|T1HNV5_RHOPR	No	No	tr|T1HNV5|T1HNV5_RHOPR	tr|T1HNV5|T1HNV5_RHOPR	NADPH--cytochrome_P450	EC:1.6.2.4	Oxidoreductases	Acting on NADH or NADPH	heme protein	NADPH---hemoprotein reductase	0.0	679	69	No
gi|485219994|gb|JAA76422.1|	RPRC005747-PA	tr|T1HNX3|T1HNX3_RHOPR	tr|T1HNX3|T1HNX3_RHOPR	tr|T1HNX3|T1HNX3_RHOPR	tr|T1HNX3|T1HNX3_RHOPR	tr|T1HNX3|T1HNX3_RHOPR	No	glycerol-3-phosphate_dehydrogenase	EC:1.1.1.8	Oxidoreductases	Acting on the CH-OH group of donors	NAD+ or NADP+	glycerol-3-phosphate dehydrogenase (NAD+)	0.0	495	70	ec00564
gi|485219819|gb|JAA76335.1| / gi|485219398|gb|JAA76128.1|	No	tr|R4G4P6|R4G4P6_RHOPR / tr|T1HP54|T1HP54_RHOPR	tr|T1HP54|T1HP54_RHOPR	No	No	No	No	CG30499_gene_product_from_transcript_CG30499-RA / grpe_protein	EC:5.1.3.1	Isomerases	Racemases and epimerases	Acting on carbohydrates and derivatives	ribulose-phosphate 3-epimerase	e-111	216	71	ec00030	ec00040	ec00710
No	No	tr|T1HP74|T1HP74_RHOPR	tr|T1HP74|T1HP74_RHOPR	No	No	No	No	nmt2,_NMT_2,_fb40e03,_wu:fb40e03;__N-myristoyltransferase_2	EC:2.3.1.97	Transferases	Acyltransferases	Transferring groups other than aminoacyl groups	glycylpeptide N-tetradecanoyltransferase	0.0	408	69	No
No	No	tr|T1HPF9|T1HPF9_RHOPR	tr|T1HPF9|T1HPF9_RHOPR	No	No	No	No	myotrophin	EC:3.1.1.5	Hydrolases	Acting on ester bonds	Carboxylic-ester hydrolases	lysophospholipase	6e-40	88	69	ec00564
gi|485220061|gb|JAA76455.1|	No	tr|T1HPQ4|T1HPQ4_RHOPR	tr|T1HPQ4|T1HPQ4_RHOPR	tr|T1HPQ4|T1HPQ4_RHOPR	No	tr|T1HPQ4|T1HPQ4_RHOPR	tr|T1HPQ4|T1HPQ4_RHOPR	Lysosomal_aspartic_protease_precursor	EC:3.4.23.5	Hydrolases	Acting on peptide bonds (peptidases)	Aspartic endopeptidases	cathepsin D	0.0	386	65	No
gi|485221746|gb|JAA77287.1|	RPRC004089-PA	tr|T1HPS9|T1HPS9_RHOPR / tr|T1HWC3|T1HWC3_RHOPR / tr|T1I4B3|T1I4B3_RHOPR / tr|T1HU21|T1HU21_RHOPR / tr|T1HM48|T1HM48_RHOPR / tr|T1HU20|T1HU20_RHOPR / tr|T1I4C8|T1I4C8_RHOPR / tr|T1HTX9|T1HTX9_RHOPR / tr|T1HU23|T1HU23_RHOPR / tr|T1HU25|T1HU25_RHOPR / tr|T1HU19|T1HU19_RHOPR	tr|T1HPS9|T1HPS9_RHOPR / tr|T1HWC3|T1HWC3_RHOPR / tr|T1I4B3|T1I4B3_RHOPR / tr|T1HU21|T1HU21_RHOPR / tr|T1HM48|T1HM48_RHOPR / tr|T1HU20|T1HU20_RHOPR / tr|T1H9K3|T1H9K3_RHOPR / tr|T1I4C8|T1I4C8_RHOPR / tr|T1HTX9|T1HTX9_RHOPR / tr|T1HU23|T1HU23_RHOPR	tr|T1HPS9|T1HPS9_RHOPR / tr|T1HWC3|T1HWC3_RHOPR / tr|T1I4B3|T1I4B3_RHOPR / tr|T1HU20|T1HU20_RHOPR / tr|A0A1S4EEX9|A0A1S4EEX9	tr|T1HPS9|T1HPS9_RHOPR / tr|T1HWC3|T1HWC3_RHOPR / tr|T1I4B3|T1I4B3_RHOPR / tr|T1HU21|T1HU21_RHOPR / tr|T1HTX9|T1HTX9_RHOPR	tr|T1HPS9|T1HPS9_RHOPR / tr|T1HWC3|T1HWC3_RHOPR / tr|T1I4B3|T1I4B3_RHOPR / tr|T1HTX9|T1HTX9_RHOPR / tr|T1HU25|T1HU25_RHOPR / tr|A0A1S4EEX9|A0A1S4EEX9	tr|T1HPS9|T1HPS9_RHOPR / tr|T1HWC3|T1HWC3_RHOPR / tr|T1I4B3|T1I4B3_RHOPR / tr|J9K385|J9K385_ACYPI / tr|T1HM48|T1HM48_RHOPR	Spectrin_alpha_chain / Spectrin_beta_chain / alpha-actinin-4 / Nesprin-1 / 65-kDa_macrophage_protein / Cdc14a,_A830059A17Rik,_CDC14A2,_CDC14a1,_Cdc14;_CDC14__cell_division_cycle_14A / ptpn4b,_fi40g11,_ptpn4a,_si:rp71-1n18.2,_wu:fi40g11;__protein_tyrosine_phosphatase,_non-receptor_type_4,_b	EC:3.1.3.48	Hydrolases	Acting on ester bonds	Phosphoric-monoester hydrolases	protein-tyrosine-phosphatase	0.0	2432	89	No
No	No	tr|T1HPT2|T1HPT2_RHOPR	tr|T1HPT2|T1HPT2_RHOPR	No	No	No	No	Alanine_aminotransferase	EC:2.6.1.2	Transferases	Transferring nitrogenous groups	Transaminases	alanine transaminase	0.0	481	66	ec00220	ec00250	ec00710
No	No	tr|T1HQA1|T1HQA1_RHOPR / tr|T1HQI6|T1HQI6_RHOPR	tr|T1HQA1|T1HQA1_RHOPR	No	No	No	tr|T1HQA1|T1HQA1_RHOPR	Mtpalpha;_Mitochondrial_trifunctional_protein__alpha_subunit / hydroxyacyl-CoA_dehydrogenase	EC:1.1.1.211	Oxidoreductases	Acting on the CH-OH group of donors	NAD+ or NADP+	long-chain-3-hydroxyacyl-CoA dehydrogenase	0.0	740	88	ec00062	ec00071
gi|485220992|gb|JAA76914.1|	No	tr|T1HQA1|T1HQA1_RHOPR / tr|R4G4P5|R4G4P5_RHOPR / tr|T1HHP0|T1HHP0_RHOPR	tr|T1HQA1|T1HQA1_RHOPR / tr|R4G4P5|R4G4P5_RHOPR / tr|T1HHP0|T1HHP0_RHOPR	tr|T1HHP0|T1HHP0_RHOPR	tr|T1HHP0|T1HHP0_RHOPR	tr|T1HHP0|T1HHP0_RHOPR	tr|T1HQA1|T1HQA1_RHOPR / tr|T1HHP0|T1HHP0_RHOPR	enoyl-CoA_hydratase / Mtpalpha;_Mitochondrial_trifunctional_protein__alpha_subunit / delta3,5-delta2,4-dienoyl-CoA_isomerase	EC:4.2.1.17	Lyases	Carbon-oxygen lyases	Hydro-lyases	enoyl-CoA hydratase	0.0	740	65	ec00062	ec00071	ec00280	ec00281	ec00310	ec00360	ec00362	ec00380	ec00410	ec00592	ec00627	ec00640	ec00650	ec00720	ec00903	ec00930
gi|485221669|gb|JAA77249.1|	No	tr|T1HQG6|T1HQG6_RHOPR	tr|T1HQG6|T1HQG6_RHOPR	tr|T1HQG6|T1HQG6_RHOPR	No	tr|T1HQG6|T1HQG6_RHOPR	tr|T1HQG6|T1HQG6_RHOPR	cathD;_CG1548_gene_product_from_transcript__CG1548-RA / Spp;_Signal_peptide_peptidase	EC:3.4.23.-	Hydrolases	Acting on peptide bonds (peptidases)	Aspartic endopeptidases	xxx	e-174	331	73	No
No	No	tr|T1HQM1|T1HQM1_RHOPR	tr|T1HQM1|T1HQM1_RHOPR	No	No	tr|T1HQM1|T1HQM1_RHOPR	No	Trxr-1,_GB14972;_thioredoxin_reductase_1	EC:1.8.1.9	Oxidoreductases	Acting on a sulfur group of donors	NAD+ or NADP+	thioredoxin-disulfide reductase	0.0	443	65	ec00450
No	No	tr|T1HQV9|T1HQV9_RHOPR	tr|T1HQV9|T1HQV9_RHOPR	No	No	No	No	cAMP-dependent_protein_kinase_catalytic__subunit	EC:2.7.11.15	Transferases	Transferring phosphorus-containing groups	Protein-serine/threonine kinases	beta-adrenergic-receptor kinase	0.0	678	87	No
No	No	tr|T1HR11|T1HR11_RHOPR	tr|T1HR11|T1HR11_RHOPR	No	No	No	No	Atpcl;_ATP_citrate_lyase	EC:2.3.3.8	Transferases	Acyltransferases	Acyl groups converted into alkyl groups on transfer	ATP citrate synthase	0.0	1106	80	ec00020	ec00720
No	No	tr|T1HR44|T1HR44_RHOPR	tr|T1HR44|T1HR44_RHOPR	No	No	No	No	Pantothenate_kinase	EC:2.7.1.33	Transferases	Transferring phosphorus-containing groups	Phosphotransferases with an alcohol group as acceptor	pantothenate kinase	0.0	353	74	ec00770
gi|485220018|gb|JAA76434.1|	RPRC006547-PA	tr|T1HR77|T1HR77_RHOPR	tr|T1HR77|T1HR77_RHOPR	tr|T1HR77|T1HR77_RHOPR	No	tr|T1HR77|T1HR77_RHOPR	No	phosphoserine_aminotransferase	EC:2.6.1.52	Transferases	Transferring nitrogenous groups	Transaminases	phosphoserine transaminase	0.0	388	77	ec00260	ec00680	ec00750
gi|485219238|gb|JAA76049.1|	No	tr|T1HR80|T1HR80_RHOPR	tr|T1HR80|T1HR80_RHOPR	No	No	No	No	GA26534_gene_product_from_transcript_GA26534-RA__	EC:2.7.1.40	Transferases	Transferring phosphorus-containing groups	Phosphotransferases with an alcohol group as acceptor	pyruvate kinase	0.0	512	62	ec00010	ec00230	ec00620
No	No	tr|T1HR87|T1HR87_RHOPR / tr|T1HRH4|T1HRH4_RHOPR / tr|T1I0I0|T1I0I0_RHOPR	tr|T1HR87|T1HR87_RHOPR	No	No	No	No	CG6512_gene_product_from_transcript_CG6512-RB	EC:3.4.24.-	Hydrolases	Acting on peptide bonds (peptidases)	Metalloendopeptidases	xxx	0.0	677	73	No
No	No	tr|T1HRK0|T1HRK0_RHOPR	tr|T1HRK0|T1HRK0_RHOPR	No	No	No	No	Hars,_Dnd1;_histidyl-tRNA_synthetase	EC:6.1.1.21	Ligases	Forming carbon-oxygen bonds	Ligases forming aminoacyl-tRNA and related compounds	histidine---tRNA ligase	0.0	474	63	ec00970
No	No	tr|T1HRS2|T1HRS2_RHOPR	tr|T1HRS2|T1HRS2_RHOPR	tr|T1HRS2|T1HRS2_RHOPR	No	tr|T1HRS2|T1HRS2_RHOPR	tr|T1HRS2|T1HRS2_RHOPR	AMP_deaminase	EC:3.5.4.6	Hydrolases	Acting on carbon-nitrogen bonds, other than peptide bonds	In cyclic amidines	AMP deaminase	0.0	734	70	ec00230
No	No	tr|T1HRS7|T1HRS7_RHOPR	tr|T1HRS7|T1HRS7_RHOPR	No	No	No	No	Apip;_APAF1_interacting_protein	EC:4.2.1.109	Lyases	Carbon-oxygen lyases	Hydro-lyases	methylthioribulose 1-phosphate dehydratase	e-115	209	72	ec00270
gi|485220519|gb|JAA76681.1|	No	tr|T1HRT6|T1HRT6_RHOPR / tr|T1HTW4|T1HTW4_RHOPR	tr|T1HRT6|T1HRT6_RHOPR / tr|T1HTW4|T1HTW4_RHOPR	No	tr|T1HRT6|T1HRT6_RHOPR	tr|T1HRT6|T1HRT6_RHOPR	tr|T1HRT6|T1HRT6_RHOPR	superoxide_dismutase_Cu-Zn / Ccs;_Copper_chaperone_for_superoxide_dismutase	EC:1.15.1.1	Oxidoreductases	Acting on superoxide as acceptor	Acting on superoxide as acceptor (only sub-subclass identified to date)	superoxide dismutase	2e-79	154	77	No
gi|485221130|gb|JAA76982.1|	No	tr|T1HQB5|T1HQB5_RHOPR / tr|T1HS20|T1HS20_RHOPR / tr|T1I6P6|T1I6P6_RHOPR / tr|T1HV50|T1HV50_RHOPR	tr|T1HS20|T1HS20_RHOPR / tr|T1I6P6|T1I6P6_RHOPR / tr|T1HV50|T1HV50_RHOPR	No	No	No	No	si:dkey-119o24.1 / Ddx10,_4632415A01Rik,_AI646054;_DEAD_(Asp-Glu-Ala-Asp)__box_polypeptide_10 / DDX39B,_BAT1;_DEAD_(Asp-Glu-Ala-Asp)_box_polypeptide__39B / DDX3X;_DEAD_(Asp-Glu-Ala-Asp)_box_polypeptide_3,__X-linked / EIF4A2;_eukaryotic_translation_initiation_factor_4A2 / DDX39A,_DDX39;_DEAD_(Asp-Glu-Ala-Asp)_box_polypeptide__39A / G3BP1,_G3BP;_GTPase_activating_protein_(SH3_domain)__binding_prote…	EC:3.6.4.13	Hydrolases	Acting on acid anhydrides	Acting on acid anhydrides to facilitate cellular and subcellular movement	RNA helicase	0.0	474	80	No
gi|485220609|gb|JAA76725.1| / gi|485220611|gb|JAA76726.1|	No	tr|T1HS33|T1HS33_RHOPR / tr|T1I062|T1I062_RHOPR	tr|T1HS33|T1HS33_RHOPR / tr|T1I062|T1I062_RHOPR	No	No	tr|T1HS33|T1HS33_RHOPR	No	Programmed_cell_death_protein	EC:3.4.22.52	Hydrolases	Acting on peptide bonds (peptidases)	Cysteine endopeptidases	calpain-1	8e-78	171	62	No
gi|485218631|gb|JAA75750.1|	No	tr|T1HS97|T1HS97_RHOPR	tr|T1HS97|T1HS97_RHOPR	No	No	tr|T1HS97|T1HS97_RHOPR	tr|T1HS97|T1HS97_RHOPR	26-29-p;_cathepsin_L	EC:3.4.22.15	Hydrolases	Acting on peptide bonds (peptidases)	Cysteine endopeptidases	cathepsin L	0.0	556	64	No
gi|485220523|gb|JAA76683.1| / gi|485220327|gb|JAA76586.1| / gi|485218426|gb|JAA75650.1|	No	tr|T1HSM5|T1HSM5_RHOPR / tr|T1HYY4|T1HYY4_RHOPR / tr|R4G3W6|R4G3W6_RHOPR	tr|T1HSM5|T1HSM5_RHOPR / tr|T1HYY4|T1HYY4_RHOPR / tr|R4G8K2|R4G8K2_RHOPR / tr|T1HM18|T1HM18_RHOPR / tr|T1I6C0|T1I6C0_RHOPR / tr|T1I7I4|T1I7I4_RHOPR / tr|R4G3W6|R4G3W6_RHOPR	tr|T1I6C0|T1I6C0_RHOPR	tr|T1I6C0|T1I6C0_RHOPR	tr|T1I6C0|T1I6C0_RHOPR / tr|R4G3W6|R4G3W6_RHOPR	No	cytochrome_c_oxidase_subunit_Va / GA28177_gene_product_from_transcript_GA28177-RA / GA10478_gene_product_from_transcript_GA10478-RA / Cytochrome_c_oxidase_subunit_Vib / Acyl-coenzyme_A_oxidase_1,_peroxisomal / Scox;_Synthesis_of_cytochrome_c_oxidase / GA14437_gene_product_from_transcript_GA14437-RA	EC:1.9.3.1	Oxidoreductases	Acting on a heme group of donors	oxygen	cytochrome-c oxidase	0.0	667	73	ec00190
gi|485220627|gb|JAA76734.1| / gi|485220643|gb|JAA76742.1|	No	tr|T1HT80|T1HT80_RHOPR / tr|R4FMZ3|R4FMZ3_RHOPR	tr|T1HT80|T1HT80_RHOPR / tr|R4FMZ3|R4FMZ3_RHOPR	No	No	No	tr|R4FMZ3|R4FMZ3_RHOPR	Arf102F;_ADP_ribosylation_factor_at_102F	EC:2.4.2.31	Transferases	Glycosyltransferases	Pentosyltransferases	NAD+---protein-arginine ADP-ribosyltransferase	e-119	180	91	No
No	No	tr|T1HTC7|T1HTC7_RHOPR	tr|T1HTC7|T1HTC7_RHOPR	No	No	No	No	4-aminobutyrate_aminotransferase	EC:2.6.1.19	Transferases	Transferring nitrogenous groups	Transaminases	4-aminobutyrate---2-oxoglutarate transaminase	0.0	466	62	ec00250	ec00410	ec00640	ec00650
No	No	tr|T1HTN2|T1HTN2_RHOPR	tr|T1HTN2|T1HTN2_RHOPR	No	No	No	No	CG17259_gene_product_from_transcript_CG17259-RA	EC:6.1.1.11	Ligases	Forming carbon-oxygen bonds	Ligases forming aminoacyl-tRNA and related compounds	serine---tRNA ligase	0.0	477	61	ec00970
No	No	tr|T1HTV0|T1HTV0_RHOPR	tr|T1HTV0|T1HTV0_RHOPR	No	No	No	tr|J9K4H0|J9K4H0_ACYPI	CG2862_gene_product_from_transcript_CG2862-RA	EC:3.1.3.31	Hydrolases	Acting on ester bonds	Phosphoric-monoester hydrolases	nucleotidase	3e-61	126	72	No
gi|485218264|gb|JAA75570.1|	No	tr|T1HTZ5|T1HTZ5_RHOPR	tr|T1HTZ5|T1HTZ5_RHOPR	tr|T1HTZ5|T1HTZ5_RHOPR	No	tr|T1HTZ5|T1HTZ5_RHOPR	tr|T1HTZ5|T1HTZ5_RHOPR	calmodulin	EC:2.7.11.19	Transferases	Transferring phosphorus-containing groups	Protein-serine/threonine kinases	phosphorylase kinase	1e-95	140	100	No
gi|485219169|gb|JAA76015.1|	No	tr|T1HU71|T1HU71_RHOPR / tr|T1IFJ4|T1IFJ4_RHOPR / tr|R4G4C2|R4G4C2_RHOPR	tr|T1HU71|T1HU71_RHOPR / tr|T1IFJ4|T1IFJ4_RHOPR	No	No	No	No	mitogen-activated_protein_kinase_ERK-A / mapk1,_erk,_erk2,_ert1,_mapk,_mapk2,_mpk1,_p38,_p40,__p41,_p41mapk,_p42mapk,_prkm1,_prkm2,_xp42;__mitogen-activated_protein_kinase_1	EC:2.7.11.24	Transferases	Transferring phosphorus-containing groups	Protein-serine/threonine kinases	mitogen-activated protein kinase	0.0	356	90	No
gi|485221336|gb|JAA77084.1| / gi|485221223|gb|JAA77028.1| / gi|485222177|gb|JAA77500.1| / gi|485219942|gb|JAA76396.1|	No	tr|T1HUE0|T1HUE0_RHOPR / tr|T1IB26|T1IB26_RHOPR / tr|T1HIN8|T1HIN8_RHOPR / tr|R4G4V5|R4G4V5_RHOPR / tr|T1IDJ2|T1IDJ2_RHOPR / tr|T1HIN7|T1HIN7_RHOPR / tr|R4FNY2|R4FNY2_RHOPR / tr|T1I273|T1I273_RHOPR / tr|T1HFG6|T1HFG6_RHOPR / tr|T1HCK5|T1HCK5_RHOPR	tr|T1HUE0|T1HUE0_RHOPR / tr|T1IB26|T1IB26_RHOPR / tr|T1HIN8|T1HIN8_RHOPR / tr|T1HIN7|T1HIN7_RHOPR	No	No	No	No	coatomer_alpha_subunit / Coatomer_subunit_beta' / neurobeachin / U4/U6_small_nuclear_ribonucleoprotein_Prp4 / vesicle_coat_complex_COPI,_beta'_subunit / mRNA_export_protein / WD-repeat_protein / platelet-activating_factor_acetylhydrolase__isoform_1B_alpha_subunit / striatin	EC:2.7.11.7	Transferases	Transferring phosphorus-containing groups	Protein-serine/threonine kinases	myosin-heavy-chain kinase	0.0	1223	86	No
gi|485217274|gb|JAA75083.1| / gi|485219189|gb|JAA76025.1| / gi|485218527|gb|JAA75699.1| / gi|485220886|gb|JAA76862.1| / gi|485217553|gb|JAA75220.1| / gi|485217539|gb|JAA75213.1| / gi|485218108|gb|JAA75493.1| / gi|485220357|gb|JAA76601.1|	RPRC006108-PA	tr|T1HUG6|T1HUG6_RHOPR / tr|T1HEK1|T1HEK1_RHOPR / tr|R4FN97|R4FN97_RHOPR / tr|R4FPF4|R4FPF4_RHOPR	tr|T1HUG6|T1HUG6_RHOPR / tr|T1HEK1|T1HEK1_RHOPR / tr|T1HX83|T1HX83_RHOPR / tr|R4FN97|R4FN97_RHOPR / tr|R4G3D8|R4G3D8_RHOPR / tr|R4G7Q8|R4G7Q8_RHOPR / tr|R4G7W4|R4G7W4_RHOPR / tr|R4FPF4|R4FPF4_RHOPR	No	tr|T1HEK1|T1HEK1_RHOPR	tr|T1HUG6|T1HUG6_RHOPR	tr|T1HUG6|T1HUG6_RHOPR	CG9140_gene_product_from_transcript_CG9140-RA / NADH-ubiquinone_oxidoreductase_75_kDa_subunit / CG5703_gene_product_from_transcript_CG5703-RA / CG7712_gene_product_from_transcript_CG7712-RB / CG6020_gene_product_from_transcript_CG6020-RA / NDUFS3;_NADH_dehydrogenase_(ubiquinone)_Fe-S__protein_3 / CG9172_gene_product_from_transcript_CG9172-RC / Pdsw;_CG8844_gene_product_from_transcript__CG8844-RB	EC:1.6.99.3	Oxidoreductases	Acting on NADH or NADPH	unknown physiological acceptors	NADH dehydrogenase	0.0	716	93	ec00190
gi|485218238|gb|JAA75557.1| / gi|485217274|gb|JAA75083.1| / gi|485219189|gb|JAA76025.1| / gi|485218527|gb|JAA75699.1| / gi|485220886|gb|JAA76862.1| / gi|485217553|gb|JAA75220.1| / gi|485217539|gb|JAA75213.1| / gi|485218108|gb|JAA75493.1| / gi|485220357|gb|JAA76601.1|	RPRC006108-PA	tr|R4FK98|R4FK98_RHOPR / tr|R4FPF4|R4FPF4_RHOPR / tr|R4FN97|R4FN97_RHOPR / tr|T1HEK1|T1HEK1_RHOPR / tr|T1HUG6|T1HUG6_RHOPR	tr|T1HUG6|T1HUG6_RHOPR / tr|T1HEK1|T1HEK1_RHOPR / tr|T1HX83|T1HX83_RHOPR / tr|R4FN97|R4FN97_RHOPR / tr|R4G3D8|R4G3D8_RHOPR / tr|R4G7Q8|R4G7Q8_RHOPR / tr|R4G7W4|R4G7W4_RHOPR / tr|R4FPF4|R4FPF4_RHOPR / tr|R4FK98|R4FK98_RHOPR	No	tr|T1HEK1|T1HEK1_RHOPR	tr|T1HUG6|T1HUG6_RHOPR	tr|T1HUG6|T1HUG6_RHOPR	CG9140_gene_product_from_transcript_CG9140-RA / NADH-ubiquinone_oxidoreductase_75_kDa_subunit / CG8680_gene_product_from_transcript_CG8680-RB / CG7712_gene_product_from_transcript_CG7712-RB / CG5703_gene_product_from_transcript_CG5703-RA / CG6020_gene_product_from_transcript_CG6020-RA / NDUFS3;_NADH_dehydrogenase_(ubiquinone)_Fe-S__protein_3 / CG9172_gene_product_from_transcript_CG9172-RC / Pdsw;…	EC:7.1.1.2	Translocases	Catalysing the translocation of hydrons	Linked to oxidoreductase reactions	NADH:ubiquinone reductase (H+-translocating)	0.0	716	93	ec00190
gi|485221926|gb|JAA77376.1|	No	tr|T1HUH1|T1HUH1_RHOPR	tr|T1HUH1|T1HUH1_RHOPR	No	No	No	No	Rpd3;_CG7471_gene_product_from_transcript__CG7471-RA / GA18907_gene_product_from_transcript_GA18907-RA	EC:3.5.1.-	Hydrolases	Acting on carbon-nitrogen bonds, other than peptide bonds	In linear amides	xxx	e-140	447	81	No
gi|485221184|gb|JAA77009.1| / gi|485219990|gb|JAA76420.1| / gi|485221692|gb|JAA77260.1|	No	tr|R4G4T1|R4G4T1_RHOPR / tr|T1HUU2|T1HUU2_RHOPR	tr|T1HUU2|T1HUU2_RHOPR	No	No	No	No	mitogen-activated_protein_kinase_ERK-A / protein_kinase	EC:2.7.11.23	Transferases	Transferring phosphorus-containing groups	Protein-serine/threonine kinases	[RNA-polymerase]-subunit kinase	0.0	388	84	No
No	No	tr|T1HV64|T1HV64_RHOPR	tr|T1HV64|T1HV64_RHOPR	No	No	No	No	GMP_synthase	EC:6.3.5.2	Ligases	Forming carbon-nitrogen bonds	Carbon-nitrogen ligases with glutamine as amido-N-donor	GMP synthase (glutamine-hydrolysing)	0.0	682	72	ec00230	ec00983
No	No	tr|T1HV66|T1HV66_RHOPR	tr|T1HV66|T1HV66_RHOPR	No	No	No	No	beta-ureidopropionase	EC:3.5.1.6	Hydrolases	Acting on carbon-nitrogen bonds, other than peptide bonds	In linear amides	beta-ureidopropionase	0.0	377	64	ec00240	ec00410	ec00770	ec00983
No	No	tr|T1HV69|T1HV69_RHOPR / tr|T1HBZ3|T1HBZ3_RHOPR	tr|T1HV69|T1HV69_RHOPR	No	No	No	No	serine/threonine-protein_kinase_OSR1 / serine/threonine-protein_kinase_MST4	EC:2.7.11.25	Transferases	Transferring phosphorus-containing groups	Protein-serine/threonine kinases	mitogen-activated protein kinase kinase kinase	0.0	527	87	No
gi|485220945|gb|JAA76891.1| / gi|485220927|gb|JAA76882.1| / gi|485217831|gb|JAA75357.1| / gi|485222096|gb|JAA77460.1|	RPRC011290-PA	tr|T1HVD2|T1HVD2_RHOPR / tr|R4FQ30|R4FQ30_RHOPR / tr|R4FNB7|R4FNB7_RHOPR / tr|R4FJS9|R4FJS9_RHOPR / tr|T1HLD0|T1HLD0_RHOPR / tr|T1I340|T1I340_RHOPR	tr|T1HVD2|T1HVD2_RHOPR / tr|R4FQ30|R4FQ30_RHOPR / tr|R4FNB7|R4FNB7_RHOPR / tr|R4FJS9|R4FJS9_RHOPR / tr|T1HLD0|T1HLD0_RHOPR / tr|T1I340|T1I340_RHOPR	No	No	tr|T1HVD2|T1HVD2_RHOPR	tr|T1HVD2|T1HVD2_RHOPR	GA20134_gene_product_from_transcript_GA20134-RA / GA16317_gene_product_from_transcript_GA16317-RA / GA20113_gene_product_from_transcript_GA20113-RA / GA12984_gene_product_from_transcript_GA12984-RA / zetaCOP;_Coat_Protein_(coatomer)_zeta / GA19342_gene_product_from_transcript_GA19342-RA	EC:1.-.-.-	Oxidoreductases	xxx	xxx	xxx	0.0	910	100	No
gi|485221166|gb|JAA77000.1|	RPRC013400-PA	tr|T1HVU8|T1HVU8_RHOPR / tr|R4G5J1|R4G5J1_RHOPR	tr|T1HVU8|T1HVU8_RHOPR / tr|R4G5J1|R4G5J1_RHOPR	No	No	No	No	GA13988_gene_product_from_transcript_GA13988-RA / Pka-R1;_cAMP-dependent_protein_kinase_R1	EC:2.7.11.11	Transferases	Transferring phosphorus-containing groups	Protein-serine/threonine kinases	cAMP-dependent protein kinase	0.0	611	90	No
No	No	tr|T1HVV8|T1HVV8_RHOPR	tr|T1HVV8|T1HVV8_RHOPR	No	No	tr|T1HVV8|T1HVV8_RHOPR	tr|T1HVV8|T1HVV8_RHOPR	CG8036_gene_product_from_transcript_CG8036-RB	EC:2.2.1.1	Transferases	Transferring aldehyde or ketonic groups	Transketolases and transaldolases	transketolase	0.0	615	64	ec00030	ec00710	ec01051
No	No	tr|T1HW83|T1HW83_RHOPR	tr|T1HW83|T1HW83_RHOPR	No	No	No	No	rpia,_zgc:103524;_ribose_5-phosphate_isomerase_A__(ribose_5-phosphate_epimerase)	EC:5.3.1.6	Isomerases	Intramolecular oxidoreductases	Interconverting aldoses and ketoses, and related compounds	ribose-5-phosphate isomerase	2e-96	243	60	ec00030	ec00051	ec00710
gi|485221232|gb|JAA77032.1|	No	tr|T1HWA2|T1HWA2_RHOPR	tr|T1HWA2|T1HWA2_RHOPR	No	No	No	No	SelD;_Selenide,water_dikinase / Sps1;_selenophosphate_synthetase_1	EC:2.7.9.3	Transferases	Transferring phosphorus-containing groups	Phosphotransferases with paired acceptors	selenide, water dikinase	0.0	403	91	ec00450
No	No	tr|T1HWB6|T1HWB6_RHOPR	tr|T1HWB6|T1HWB6_RHOPR	No	No	No	No	GA24271_gene_product_from_transcript_GA24271-RA	EC:2.7.10.-	Transferases	Transferring phosphorus-containing groups	Protein-tyrosine kinases	xxx	0.0	543	77	ec00562
gi|485220179|gb|JAA76513.1| / gi|485221341|gb|JAA77086.1| / gi|485221308|gb|JAA77070.1| / gi|485221132|gb|JAA76983.1| / gi|485220884|gb|JAA76861.1| / gi|485220785|gb|JAA76812.1| / gi|485220531|gb|JAA76687.1| / gi|485219674|gb|JAA76264.1| / gi|485218950|gb|JAA75907.1|	RPRC002938-PA / RPRC003694-PA / RPRC009520-PA / RPRC011931-PA / RPRC014786-PA	tr|R4G8G8|R4G8G8_RHOPR / tr|R4FQF4|R4FQF4_RHOPR / tr|R4G5L0|R4G5L0_RHOPR / tr|T1HGE0|T1HGE0_RHOPR / tr|T1HLE2|T1HLE2_RHOPR / tr|R4G3Z1|R4G3Z1_RHOPR / tr|T1HLC5|T1HLC5_RHOPR / tr|T1I701|T1I701_RHOPR	tr|T1HWI3|T1HWI3_RHOPR / tr|R4G8G8|R4G8G8_RHOPR / tr|R4FQF4|R4FQF4_RHOPR / tr|R4G5L0|R4G5L0_RHOPR / tr|R4G8R2|R4G8R2_RHOPR / tr|T1HGE0|T1HGE0_RHOPR / tr|T1HLE2|T1HLE2_RHOPR / tr|R4G3Z1|R4G3Z1_RHOPR / tr|T1I701|T1I701_RHOPR	tr|R4G8G8|R4G8G8_RHOPR / tr|R4FQF4|R4FQF4_RHOPR / tr|R4G5L0|R4G5L0_RHOPR / tr|A0A1S4EF12|A0A1S4EF12_DIACI / tr|T1HGE0|T1HGE0_RHOPR	tr|R4G8G8|R4G8G8_RHOPR / tr|R4FQF4|R4FQF4_RHOPR / tr|R4G5L0|R4G5L0_RHOPR	tr|R4G8G8|R4G8G8_RHOPR / tr|R4FQF4|R4FQF4_RHOPR / tr|R4G5L0|R4G5L0_RHOPR / tr|T1HGE0|T1HGE0_RHOPR	tr|R4G8G8|R4G8G8_RHOPR / tr|R4FQF4|R4FQF4_RHOPR / tr|R4G5L0|R4G5L0_RHOPR / tr|T1HGE0|T1HGE0_RHOPR	Vha68-2;_Vacuolar_H[+]_ATPase_68_kDa_subunit_2 / Atp5b,_Atpsyn-beta;_ATP_synthase,_H+_transporting,__mitochondrial_F1_complex,_beta_polypeptide / vacuolar_ATP_synthase_subunit_H / vacuolar_ATP_synthase_subunit_E / vacuolar_ATP_synthase_subunit_D / vacuolar_ATP_synthase_subunit_F / sun,_GLEAN_03214;_stunted / vacuolar_proton_translocating_ATPase_116_kDa__subunit_A_isoform / VhaAC39-1;_Vacuolar_H[+…	EC:7.1.2.2	Translocases	Catalysing the translocation of hydrons	Linked to the hydrolysis of a nucleoside triphosphate	H+-transporting two-sector ATPase	0.0	914	92	ec00190	ec00195
gi|485221144|gb|JAA76989.1| / gi|485221590|gb|JAA77210.1| / gi|485220081|gb|JAA76465.1| / gi|485219173|gb|JAA76017.1|	RPRC006898-PA	tr|T1HWM8|T1HWM8_RHOPR / tr|T1HS78|T1HS78_RHOPR / tr|R4G4V6|R4G4V6_RHOPR	tr|T1HWM8|T1HWM8_RHOPR / tr|T1HS78|T1HS78_RHOPR / tr|T1I5M1|T1I5M1_RHOPR / tr|R4G4V6|R4G4V6_RHOPR	No	No	No	No	26S_protease_regulatory_subunit / 26S_protease_regulatory_subunit_6B / vacuolar_sorting_protein_4A	EC:5.6.1.1	Isomerases	Isomerases altering macromolecular conformation	Enzymes altering polypeptide conformation or assembly	microtubule-severing ATPase	0.0	552	90	No
No	No	tr|T1HWN2|T1HWN2_RHOPR	tr|T1HWN2|T1HWN2_RHOPR	tr|T1HWN2|T1HWN2_RHOPR / tr|J9JSI7|J9JSI7_ACYPI	No	No	No	GA13539_gene_product_from_transcript_GA13539-RB	EC:6.3.4.14	Ligases	Forming carbon-nitrogen bonds	Other carbon-nitrogen ligases	biotin carboxylase	0.0	1173	75	No
No	No	tr|T1HWN2|T1HWN2_RHOPR	tr|T1HWN2|T1HWN2_RHOPR	tr|T1HWN2|T1HWN2_RHOPR / tr|J9JSI7|J9JSI7_ACYPI	No	No	No	GA13539_gene_product_from_transcript_GA13539-RB	EC:6.4.1.1	Ligases	Forming carbon-carbon bonds	Ligases that form carbon-carbon bonds (only sub-subclass identified to date)	pyruvate carboxylase	0.0	1173	75	ec00020	ec00620	ec00720
No	No	No	tr|T1HWS5|T1HWS5_RHOPR	No	No	No	No	NAD(P)_transhydrogenase	EC:1.6.1.2	Oxidoreductases	Acting on NADH or NADPH	With NAD+ or NADP+ as acceptor	NAD(P)+ transhydrogenase (Re/Si-specific)	0.0	1003	65	ec00760
No	No	tr|T1HX87|T1HX87_RHOPR	tr|T1HX87|T1HX87_RHOPR	No	No	No	No	CG7789_gene_product_from_transcript_CG7789-RA	EC:3.1.3.7	Hydrolases	Acting on ester bonds	Phosphoric-monoester hydrolases	3'(2'),5'-bisphosphate nucleotidase	6e-23	65	67	ec00920
No	No	tr|T1HYU8|T1HYU8_RHOPR	tr|T1HYU8|T1HYU8_RHOPR	No	No	No	No	Phosphatidylinositol-4-phosphate_5-kinase__type-2_alpha	EC:2.7.1.68	Transferases	Transferring phosphorus-containing groups	Phosphotransferases with an alcohol group as acceptor	1-phosphatidylinositol-4-phosphate 5-kinase	0.0	416	73	ec00562
gi|485220679|gb|JAA76760.1|	No	tr|T1HKE1|T1HKE1_RHOPR	tr|T1HZD3|T1HZD3_RHOPR	No	No	No	No	NADPH_oxidase / calcineurin_B / Ca2+_sensor	EC:1.6.3.1	Oxidoreductases	Acting on NADH or NADPH	oxygen	NAD(P)H oxidase (H2O2-forming)	0.0	1048	96	No
No	No	tr|T1I053|T1I053_RHOPR	tr|T1I053|T1I053_RHOPR	No	No	No	No	Coprox;_Coproporphyrinogen_oxidase_	EC:1.3.3.3	Oxidoreductases	Acting on the CH-CH group of donors	With oxygen as acceptor	coproporphyrinogen oxidase	0.0	330	75	ec00860
No	No	tr|T1I0C9|T1I0C9_RHOPR	tr|T1I0C9|T1I0C9_RHOPR	No	No	No	No	malonyl-CoA_decarboxylase	EC:4.1.1.9	Lyases	Carbon-carbon lyases	Carboxy-lyases	malonyl-CoA decarboxylase	0.0	420	62	ec00410	ec00640
No	No	tr|T1I0F4|T1I0F4_RHOPR	tr|T1I0F4|T1I0F4_RHOPR / tr|T1H8U0|T1H8U0_RHOPR	No	No	tr|T1I0F4|T1I0F4_RHOPR	tr|T1I0F4|T1I0F4_RHOPR	Long-chain-fatty-acid--CoA_ligase	EC:6.2.1.3	Ligases	Forming carbon-sulfur bonds	Acid-thiol ligases	long-chain-fatty-acid---CoA ligase	0.0	706	71	ec00061	ec00071
gi|485221156|gb|JAA76995.1|	RPRC009816-PA	tr|T1I0J6|T1I0J6_RHOPR	tr|T1I0J6|T1I0J6_RHOPR	tr|T1I0J6|T1I0J6_RHOPR	tr|T1I0J6|T1I0J6_RHOPR	tr|T1I0J6|T1I0J6_RHOPR	tr|T1I0J6|T1I0J6_RHOPR	Fructose-bisphosphate_aldolase	EC:4.1.2.13	Lyases	Carbon-carbon lyases	Aldehyde-lyases	fructose-bisphosphate aldolase	0.0	364	77	ec00010	ec00030	ec00051	ec00680	ec00710
No	No	tr|T1I0W4|T1I0W4_RHOPR / tr|T1HV37|T1HV37_RHOPR	tr|T1I0W4|T1I0W4_RHOPR / tr|T1HV37|T1HV37_RHOPR	tr|T1I0W4|T1I0W4_RHOPR / tr|T1HV37|T1HV37_RHOPR	tr|T1I0W4|T1I0W4_RHOPR / tr|T1HV37|T1HV37_RHOPR	tr|T1I0W4|T1I0W4_RHOPR / tr|T1HV37|T1HV37_RHOPR	tr|T1I0W4|T1I0W4_RHOPR / tr|T1HV37|T1HV37_RHOPR	Catalase	EC:1.11.1.6	Oxidoreductases	Acting on a peroxide as acceptor	Peroxidases	catalase	0.0	420	74	ec00380	ec00630
No	No	tr|T1I111|T1I111_RHOPR	tr|T1I111|T1I111_RHOPR	tr|A0A1S4EER1|A0A1S4EER1_DIACI	tr|T1I111|T1I111_RHOPR	No	No	delta_1-pyrroline-5-carboxylate_synthetase	EC:1.2.1.41	Oxidoreductases	Acting on the aldehyde or oxo group of donors	NAD+ or NADP+	glutamate-5-semialdehyde dehydrogenase	0.0	740	76	ec00330	ec00332
No	No	tr|T1I111|T1I111_RHOPR	tr|T1I111|T1I111_RHOPR	tr|A0A1S4EER1|A0A1S4EER1_DIACI	tr|T1I111|T1I111_RHOPR	No	No	delta_1-pyrroline-5-carboxylate_synthetase	EC:2.7.2.11	Transferases	Transferring phosphorus-containing groups	Phosphotransferases with a carboxy group as acceptor	glutamate 5-kinase	0.0	740	76	ec00330	ec00332
gi|485221199|gb|JAA77016.1|	RPRC004710-PA	tr|T1I122|T1I122_RHOPR / tr|T1HKY6|T1HKY6_RHOPR	tr|T1I122|T1I122_RHOPR / tr|T1HKY6|T1HKY6_RHOPR	tr|T1I122|T1I122_RHOPR	tr|T1I122|T1I122_RHOPR / tr|X1WKX4|X1WKX4_ACYPI	tr|T1I122|T1I122_RHOPR	tr|T1I122|T1I122_RHOPR	GA14484_gene_product_from_transcript_GA14484-RA / ABC_transport_system_ATP-binding_protein / ola1;_Obg-like_ATPase_1	EC:3.6.3.-	Hydrolases	Acting on acid anhydrides	Acting on acid anhydrides to catalyse transmembrane movement of substances	xxx	0.0	490	97	No
No	No	tr|T1I1G5|T1I1G5_RHOPR	tr|T1I1G5|T1I1G5_RHOPR	No	No	tr|T1I1G5|T1I1G5_RHOPR	No	Cadherin-23_precursor	EC:1.1.1.1	Oxidoreductases	Acting on the CH-OH group of donors	NAD+ or NADP+	alcohol dehydrogenase	0.0	1445	62	ec00010	ec00071	ec00260	ec00350	ec00592	ec00625	ec00626	ec00830	ec00980	ec00982
gi|485220317|gb|JAA76581.1| / gi|485218942|gb|JAA75903.1| / gi|485218944|gb|JAA75904.1| / gi|485220114|gb|JAA76481.1|	RPRC004119-PA	tr|T1HJ96|T1HJ96_RHOPR	tr|T1I1G9|T1I1G9_RHOPR / tr|T1HJ96|T1HJ96_RHOPR / tr|R4FP71|R4FP71_RHOPR	No	No	tr|T1HJ96|T1HJ96_RHOPR	No	protein_disulfide-isomerase_A3_precursor / Dolichyl-diphosphooligosaccharide--protein__glycosyltransferase_subunit_STT3B / dolichyl-di-phosphooligosaccharide_protein__glycotransferase / l(2)k12914;_lethal_(2)_k12914	EC:2.4.99.18	Transferases	Glycosyltransferases	Transferring other glycosyl groups	dolichyl-diphosphooligosaccharide---protein glycotransferase	0.0	710	81	ec00510	ec00513
No	No	tr|T1I1I8|T1I1I8_RHOPR	tr|T1I1I8|T1I1I8_RHOPR	No	No	No	No	Rrp4;_CG3931_gene_product_from_transcript__CG3931-RA	EC:3.1.13.-	Hydrolases	Acting on ester bonds	Exoribonucleases producing 5'-phosphomonoesters	xxx	e-106	255	60	No
No	No	tr|T1HTX7|T1HTX7_RHOPR	tr|T1I2M6|T1I2M6_RHOPR	No	No	No	No	Galt,_AW553376;_galactose-1-phosphate_uridyl_transferase	EC:2.7.7.12	Transferases	Transferring phosphorus-containing groups	Nucleotidyltransferases	UDP-glucose---hexose-1-phosphate uridylyltransferase	9e-60	138	64	ec00052	ec00520
No	No	tr|T1I2U0|T1I2U0_RHOPR	tr|T1I2U0|T1I2U0_RHOPR	No	No	No	tr|T1I2U0|T1I2U0_RHOPR	glutathione_S-transferase	EC:5.3.99.2	Isomerases	Intramolecular oxidoreductases	Other intramolecular oxidoreductases	prostaglandin-D synthase	1e-42	100	66	ec00590
No	No	tr|T1I356|T1I356_RHOPR / tr|T1I358|T1I358_RHOPR	tr|T1I356|T1I356_RHOPR / tr|T1I358|T1I358_RHOPR	No	No	No	No	Threonyl-tRNA_synthetase,_cytoplasmic	EC:6.1.1.3	Ligases	Forming carbon-oxygen bonds	Ligases forming aminoacyl-tRNA and related compounds	threonine---tRNA ligase	0.0	407	75	ec00970
gi|485221813|gb|JAA77320.1|	No	tr|T1I3P9|T1I3P9_RHOPR	tr|T1I3P9|T1I3P9_RHOPR	No	No	tr|A0A1S3DQY8|A0A1S3DQY8_DIACI	No	Pck1,_GTP,_PCK,_PEPCK-C,_Pepck,_RATPEPCK;__phosphoenolpyruvate_carboxykinase_1_(soluble) / GA14628_gene_product_from_transcript_GA14628-RA	EC:4.1.1.32	Lyases	Carbon-carbon lyases	Carboxy-lyases	phosphoenolpyruvate carboxykinase (GTP)	0.0	603	71	ec00010	ec00020	ec00620
No	No	tr|T1I3T6|T1I3T6_RHOPR	tr|T1I3T6|T1I3T6_RHOPR	No	No	No	No	GlyP;_Glycogen_phosphorylase	EC:2.4.1.1	Transferases	Glycosyltransferases	Hexosyltransferases	glycogen phosphorylase	0.0	835	76	ec00500
No	No	tr|T1I4E2|T1I4E2_RHOPR	tr|T1I4E2|T1I4E2_RHOPR	No	tr|T1I4E2|T1I4E2_RHOPR / tr|A0A1S3D5F9|A0A1S3D5F9_DIACI	No	tr|T1I4E2|T1I4E2_RHOPR	GA16139_gene_product_from_transcript_GA16139-RA / Pgk;_Phosphoglycerate_kinase	EC:2.7.2.3	Transferases	Transferring phosphorus-containing groups	Phosphotransferases with a carboxy group as acceptor	phosphoglycerate kinase	0.0	416	73	ec00010	ec00710
No	No	No	tr|T1I4L5|T1I4L5_RHOPR / tr|T1HBG0|T1HBG0_RHOPR	No	No	No	No	slgA;_sluggish_A / GA12802_gene_product_from_transcript_GA12802-RA	EC:1.5.5.2	Oxidoreductases	Acting on the CH-NH group of donors	quinone or similar compound	proline dehydrogenase	e-139	267	79	ec00330
No	No	tr|T1I4R3|T1I4R3_RHOPR	tr|T1I4R3|T1I4R3_RHOPR	No	No	No	No	Khc;_Kinesin_heavy_chain	EC:5.6.1.3	Isomerases	Isomerases altering macromolecular conformation	Enzymes altering polypeptide conformation or assembly	plus-end-directed kinesin ATPase	0.0	973	71	No
gi|485217185|gb|JAA75039.1|	No	No	tr|T1I592|T1I592_RHOPR	No	No	No	No	Gpo-1;_Glycerophosphate_oxidase-1 / GA20935_gene_product_from_transcript_GA20935-RA	EC:1.1.5.3	Oxidoreductases	Acting on the CH-OH group of donors	With a quinone or similar compound as acceptor	glycerol-3-phosphate dehydrogenase	0.0	680	69	ec00564
No	No	tr|T1I5N2|T1I5N2_RHOPR	tr|T1I5N2|T1I5N2_RHOPR	No	No	No	No	protein-L-isoaspartate_O-methyltransferase	EC:2.1.1.77	Transferases	Transferring one-carbon groups	Methyltransferases	protein-L-isoaspartate(D-aspartate) O-methyltransferase	9e-96	183	74	No
No	No	tr|T1I5N5|T1I5N5_RHOPR / tr|T1HXC8|T1HXC8_RHOPR	tr|T1I5N5|T1I5N5_RHOPR / tr|T1HXC8|T1HXC8_RHOPR	No	No	No	tr|T1HXC8|T1HXC8_RHOPR	NADP-dependent_malic_enzyme	EC:1.1.1.40	Oxidoreductases	Acting on the CH-OH group of donors	NAD+ or NADP+	malate dehydrogenase (oxaloacetate-decarboxylating) (NADP+)	0.0	585	71	ec00620	ec00710
gi|485221993|gb|JAA77409.1| / gi|485217638|gb|JAA75262.1|	No	tr|T1I5T5|T1I5T5_RHOPR / tr|T1HPL5|T1HPL5_RHOPR	tr|T1I5T5|T1I5T5_RHOPR / tr|T1HPL5|T1HPL5_RHOPR / tr|R4FJJ6|R4FJJ6_RHOPR	No	No	No	No	T-cp1;_Tcp1-like / CG4692_gene_product_from_transcript_CG4692-RB / CG3321_gene_product_from_transcript_CG3321-RC	EC:7.1.2.1	Translocases	Catalysing the translocation of hydrons	Linked to the hydrolysis of a nucleoside triphosphate	P-type H+-exporting transporter	0.0	538	70	ec00190
gi|485217616|gb|JAA75251.1| / gi|485218655|gb|JAA75762.1|	No	tr|T1I5V3|T1I5V3_RHOPR / tr|T1HVL2|T1HVL2_RHOPR / tr|R4FKQ2|R4FKQ2_RHOPR	tr|T1I5V3|T1I5V3_RHOPR / tr|T1HVL2|T1HVL2_RHOPR	No	No	No	No	Lon;_Lon_protease / GA18618_gene_product_from_transcript_GA18618-RA / CG33276_gene_product_from_transcript_CG33276-RB	EC:3.4.21.-	Hydrolases	Acting on peptide bonds (peptidases)	Serine endopeptidases	xxx	0.0	894	72	No
No	No	tr|T1I644|T1I644_RHOPR	tr|T1I644|T1I644_RHOPR	No	No	No	No	K00627_pyruvate_dehydrogenase_E2_component_(dihydrolipoamide_acetyltransferase)_	EC:2.3.1.12	Transferases	Acyltransferases	Transferring groups other than aminoacyl groups	dihydrolipoyllysine-residue acetyltransferase	e-167	398	63	ec00010	ec00020	ec00620
gi|485219925|gb|JAA76388.1|	No	tr|T1I645|T1I645_RHOPR	tr|T1I645|T1I645_RHOPR	No	No	No	No	Hadh;_L-3-hydroxyacyl-Coenzyme_A_dehydrogenase	EC:1.1.1.35	Oxidoreductases	Acting on the CH-OH group of donors	NAD+ or NADP+	3-hydroxyacyl-CoA dehydrogenase	e-154	307	66	ec00062	ec00071	ec00280	ec00281	ec00310	ec00362	ec00380	ec00623	ec00650	ec00720	ec00930
gi|485217286|gb|JAA75089.1|	No	tr|T1I697|T1I697_RHOPR	tr|T1I697|T1I697_RHOPR	tr|A0A1S4EHM5|A0A1S4EHM5_DIACI	No	No	No	5'-nucleotidase_domain-containing_protein / Cytosolic_purine_5'-nucleotidase / 2,3-cyclic-nucleotide_2-phosphodiesterase	EC:3.1.3.5	Hydrolases	Acting on ester bonds	Phosphoric-monoester hydrolases	5'-nucleotidase	0.0	556	82	ec00230	ec00240	ec00760
No	No	tr|T1I8F0|T1I8F0_RHOPR	tr|T1I6E8|T1I6E8_RHOPR	No	No	No	No	Eip55E;_CG5345_gene_product_from_transcript__CG5345-RB	EC:4.4.1.1	Lyases	Carbon-sulfur lyases	Carbon-sulfur lyases (only sub-subclass identified to date)	cystathionine gamma-lyase	e-177	366	67	ec00260	ec00270	ec00450
No	No	tr|T1I6V5|T1I6V5_RHOPR	tr|T1I6V5|T1I6V5_RHOPR	No	No	No	No	alanyl-tRNA_synthetase	EC:6.1.1.7	Ligases	Forming carbon-oxygen bonds	Ligases forming aminoacyl-tRNA and related compounds	alanine---tRNA ligase	0.0	922	61	ec00970
No	No	tr|T1I770|T1I770_RHOPR	tr|T1I770|T1I770_RHOPR	No	No	tr|T1I770|T1I770_RHOPR	tr|T1I770|T1I770_RHOPR	elongation_factor	EC:1.5.1.29	Oxidoreductases	Acting on the CH-NH group of donors	NAD+ or NADP+	Obsolete Enzyme	e-107	239	65	No
No	No	tr|T1I7C6|T1I7C6_RHOPR	tr|T1I7C6|T1I7C6_RHOPR	No	No	No	No	CG6950_gene_product_from_transcript_CG6950-RC	EC:2.6.1.7	Transferases	Transferring nitrogenous groups	Transaminases	kynurenine---oxoglutarate transaminase	0.0	414	64	ec00380
gi|485220548|gb|JAA76695.1|	No	No	tr|T1I7E0|T1I7E0_RHOPR / tr|R4G542|R4G542_RHOPR	No	No	No	No	GA19051_gene_product_from_transcript_GA19051-RA / twr;_twisted_bristles_roughened_eye	EC:3.4.-.-	Hydrolases	Acting on peptide bonds (peptidases)	xxx	xxx	e-104	179	80	No
No	RPRC012174-PA	tr|T1I7J8|T1I7J8_RHOPR	tr|T1I7J8|T1I7J8_RHOPR	No	No	No	No	Hex-A;_Hexokinase_A	EC:2.7.1.1	Transferases	Transferring phosphorus-containing groups	Phosphotransferases with an alcohol group as acceptor	hexokinase	0.0	434	81	ec00010	ec00051	ec00052	ec00500	ec00520	ec00521	ec00524
No	RPRC012174-PA	tr|T1I7J8|T1I7J8_RHOPR	tr|T1I7J8|T1I7J8_RHOPR	No	No	No	No	Hex-A;_Hexokinase_A	EC:2.7.1.2	Transferases	Transferring phosphorus-containing groups	Phosphotransferases with an alcohol group as acceptor	glucokinase	0.0	434	81	ec00010	ec00052	ec00500	ec00520	ec00521	ec00524
No	RPRC012174-PA	tr|T1I7J8|T1I7J8_RHOPR	tr|T1I7J8|T1I7J8_RHOPR	No	No	No	No	Hex-A;_Hexokinase_A	EC:2.7.1.4	Transferases	Transferring phosphorus-containing groups	Phosphotransferases with an alcohol group as acceptor	fructokinase	0.0	434	81	ec00051	ec00500	ec00520
No	RPRC012174-PA	tr|T1I7J8|T1I7J8_RHOPR	tr|T1I7J8|T1I7J8_RHOPR	No	No	No	No	Hex-A;_Hexokinase_A	EC:2.7.1.7	Transferases	Transferring phosphorus-containing groups	Phosphotransferases with an alcohol group as acceptor	mannokinase	0.0	434	81	ec00051	ec00520
gi|485221786|gb|JAA77307.1| / gi|485222076|gb|JAA77450.1| / gi|485221381|gb|JAA77106.1| / gi|485221369|gb|JAA77100.1| / gi|485219629|gb|JAA76242.1| / gi|485221393|gb|JAA77112.1| / gi|485221938|gb|JAA77382.1| / gi|485219531|gb|JAA76194.1| / gi|485221027|gb|JAA76931.1| / gi|485219859|gb|JAA76355.1| / gi|485217278|gb|JAA75085.1| / gi|485219351|gb|JAA76105.1| / gi|485220416|gb|JAA76630.1| / gi|485218…	RPRC002747-PA / RPRC004310-PA / RPRC010252-PA	tr|T1I7K2|T1I7K2_RHOPR / tr|T1I0D9|T1I0D9_RHOPR / tr|R4FQG8|R4FQG8_RHOPR / tr|T1HJT8|T1HJT8_RHOPR / tr|T1IAR5|T1IAR5_RHOPR / tr|T1I795|T1I795_RHOPR / tr|T1HDJ9|T1HDJ9_RHOPR / tr|T1HFC5|T1HFC5_RHOPR / tr|T1HQQ9|T1HQQ9_RHOPR / tr|R4G517|R4G517_RHOPR / tr|T1IFH0|T1IFH0_RHOPR / tr|R4FPJ7|R4FPJ7_RHOPR / tr|T1HFC4|T1HFC4_RHOPR / tr|T1HL52|T1HL52_RHOPR / tr|R4FNX0|R4FNX0_RHOPR / tr|T1I2R0|T1I2R0_RHOPR	tr|T1I7K2|T1I7K2_RHOPR / tr|T1I0D9|T1I0D9_RHOPR / tr|R4FQG8|R4FQG8_RHOPR / tr|T1HJT8|T1HJT8_RHOPR / tr|T1IAR5|T1IAR5_RHOPR / tr|T1I795|T1I795_RHOPR / tr|T1HFC5|T1HFC5_RHOPR / tr|T1HQQ9|T1HQQ9_RHOPR / tr|R4G517|R4G517_RHOPR / tr|R4FPJ7|R4FPJ7_RHOPR / tr|T1HFC4|T1HFC4_RHOPR	tr|J9K5P5|J9K5P5_ACYPI / tr|T1I7K2|T1I7K2_RHOPR / tr|R4FQG8|R4FQG8_RHOPR / tr|T1HJT8|T1HJT8_RHOPR / tr|J9K785|J9K785_ACYPI / tr|T1IAR5|T1IAR5_RHOPR / tr|R4FPJ7|R4FP	tr|T1I7K2|T1I7K2_RHOPR / tr|R4FQG8|R4FQG8_RHOPR / tr|T1HJT8|T1HJT8_RHOPR / tr|J9K785|J9K785_ACYPI / tr|T1I795|T1I795_RHOPR	tr|T1I7K2|T1I7K2_RHOPR / tr|R4FQG8|R4FQG8_RHOPR / tr|T1HJT8|T1HJT8_RHOPR / tr|J9K785|J9K785_ACYPI / tr|T1I795|T1I795_RHOPR / tr|R4G517|R4G517 / tr|A0A1S3DEE5|A0A1S3DEE5_DIACI	tr|J9K5P5|J9K5P5_ACYPI / tr|T1I7K2|T1I7K2_RHOPR / tr|R4FQG8|R4FQG8_RHOPR / tr|T1HJT8|T1HJT8_RHOPR / tr|J9K785|J9K785_ACYPI / tr|T1I795|T1I795_RHOPR / tr|R4G517|R4G517_RHOPR / tr|R4G517|R4G517_RHOPR	myosin-9 / Heat_shock_70_kDa_protein_cognate_3_precursor / Heat_shock_70_kDa_protein_cognate / Heat_shock_protein_70_A2 / Troponin_C,_isoform / paramyosin/ myosin-2_essential_light_chain / DNA-binding_protein / phosphatidylinositol-binding_clathrin_assembly__protein / Heat-shock_protein_105_kDa / calmodulin-A / Heat-shock_protein_105_kDa / protein_phosphatase_1_regulatory_subunit_12B / structure-…	EC:1.3.1.74	Oxidoreductases	Acting on the CH-CH group of donors	NAD+ or NADP+	2-alkenal reductase [NAD(P)+]	0.0	1941	92	No
No	No	tr|T1I7R1|T1I7R1_RHOPR	tr|T1I7R1|T1I7R1_RHOPR	tr|T1I7R1|T1I7R1_RHOPR	tr|T1I7R1|T1I7R1_RHOPR	tr|T1I7R1|T1I7R1_RHOPR	tr|T1I7R1|T1I7R1_RHOPR	4-hydroxybutyrate_coenzyme_A_transferase	EC:3.1.2.1	Hydrolases	Acting on ester bonds	Thioester hydrolases	acetyl-CoA hydrolase	0.0	414	70	ec00620
No	No	tr|T1I7U2|T1I7U2_RHOPR	tr|T1I7U2|T1I7U2_RHOPR	No	No	No	tr|A0A1S4EN41|A0A1S4EN41_DIACI	Ogdh,_Nc73EF;_oxoglutarate_(alpha-ketoglutarate)__dehydrogenase_(lipoamide)	EC:1.2.4.2	Oxidoreductases	Acting on the aldehyde or oxo group of donors	disulfide	oxoglutarate dehydrogenase (succinyl-transferring)	0.0	838	86	ec00020	ec00310	ec00380
No	No	tr|T1I8C2|T1I8C2_RHOPR	tr|T1I8C2|T1I8C2_RHOPR	No	No	No	No	adenylsulfate_kinase	EC:2.7.1.25	Transferases	Transferring phosphorus-containing groups	Phosphotransferases with an alcohol group as acceptor	adenylyl-sulfate kinase	0.0	622	71	ec00230	ec00920
gi|485221700|gb|JAA77264.1| / gi|485221294|gb|JAA77063.1| / gi|485219590|gb|JAA76223.1| / gi|485217782|gb|JAA75333.1|	RPRC011076-PA / RPRC015041-PA	tr|T1I8C2|T1I8C2_RHOPR / tr|R4G8S8|R4G8S8_RHOPR / tr|R4G8B0|R4G8B0_RHOPR / tr|T1IB32|T1IB32_RHOPR / tr|R4G7T2|R4G7T2_RHOPR / tr|T1HBN6|T1HBN6_RHOPR	tr|T1I8C2|T1I8C2_RHOPR / tr|R4G8S8|R4G8S8_RHOPR / tr|R4G8B0|R4G8B0_RHOPR / tr|T1IB32|T1IB32_RHOPR / tr|R4G7T2|R4G7T2_RHOPR / tr|T1HBN6|T1HBN6_RHOPR	tr|A0A1S3DCE5|A0A1S3DCE5_DIACI / tr|R4G8S8|R4G8S8_RHOPR	tr|R4G8S8|R4G8S8_RHOPR	tr|R4G8S8|R4G8S8_RHOPR	tr|R4G8S8|R4G8S8_RHOPR	translation_elongation_factor_EF-1_alpha/Tu / adenylsulfate_kinase / elongation_factor_Tu_family_member / eukaryotic_peptide_chain_release_factor__GTP-binding_subunit / translation_initiation_factor_if-2 / translation_elongation_factor	EC:2.7.7.4	Transferases	Transferring phosphorus-containing groups	Nucleotidyltransferases	sulfate adenylyltransferase	0.0	622	92	ec00230	ec00261	ec00450	ec00920
No	No	tr|T1I8Q5|T1I8Q5_RHOPR	tr|T1I8Q5|T1I8Q5_RHOPR	No	No	No	No	ferredoxin-dependent_glutamate_synthase_2	EC:1.4.1.14	Oxidoreductases	Acting on the CH-NH2 group of donors	NAD+ or NADP+	glutamate synthase (NADH)	0.0	2055	70	ec00250	ec00910
No	No	tr|T1I8U2|T1I8U2_RHOPR / tr|T1HB68|T1HB68_RHOPR	tr|T1I8U2|T1I8U2_RHOPR / tr|T1HB68|T1HB68_RHOPR	No	tr|J9K4A0|J9K4A0_ACYPI	No	No	dnm1l,_zgc:66163;_dynamin_1-like / DNM1,_DNM;_dynamin_1	EC:3.6.5.5	Hydrolases	Acting on acid anhydrides	Acting on GTP to facilitate cellular and subcellular movement	dynamin GTPase	0.0	760	71	No
gi|485221934|gb|JAA77380.1|	No	tr|T1I982|T1I982_RHOPR	tr|T1I982|T1I982_RHOPR	No	No	No	No	G6pd;_glucose-6-phosphate_dehydrogenase	EC:1.1.1.49	Oxidoreductases	Acting on the CH-OH group of donors	NAD+ or NADP+	glucose-6-phosphate dehydrogenase (NADP+)	0.0	515	71	ec00030	ec00480
No	No	tr|T1I9G9|T1I9G9_RHOPR	tr|T1I9G9|T1I9G9_RHOPR	No	No	No	No	RpS3;_Ribosomal_protein_S3	EC:3.2.2.23	Hydrolases	Glycosylases	Hydrolysing N-glycosyl compounds	DNA-formamidopyrimidine glycosylase	1e-52	90	90	No
gi|485221482|gb|JAA77156.1| / gi|485221476|gb|JAA77153.1| / gi|485219851|gb|JAA76351.1|	No	tr|T1HW21|T1HW21_RHOPR / tr|T1ID89|T1ID89_RHOPR / tr|T1IA19|T1IA19_RHOPR / tr|T1HNA4|T1HNA4_RHOPR / tr|T1I0W9|T1I0W9_RHOPR / tr|T1HGY1|T1HGY1_RHOPR / tr|T1IFE5|T1IFE5_RHOPR	tr|T1IA19|T1IA19_RHOPR / tr|T1HNA4|T1HNA4_RHOPR / tr|T1I0W9|T1I0W9_RHOPR / tr|T1HGY1|T1HGY1_RHOPR	No	No	No	No	CaMKII;_Calcium/calmodulin-dependent_protein__kinase_II / Pkn;_Protein_kinase_related_to_protein_kinase_N / GA18145_gene_product_from_transcript_GA18145-RA / slik;_Sterile20-like_kinase / CaMKI;_Calcium/calmodulin-dependent_protein_kinase__I / bt;_bent / Cks30A;_Cyclin-dependent_kinase_subunit_30A / GA25868_gene_product_from_transcript_GA25868-RA	EC:2.7.11.-	Transferases	Transferring phosphorus-containing groups	Protein-serine/threonine kinases	xxx	0.0	449	90	No
No	No	tr|T1IA36|T1IA36_RHOPR	tr|T1IA36|T1IA36_RHOPR	No	No	No	No	Nicotinamidase	EC:3.5.1.19	Hydrolases	Acting on carbon-nitrogen bonds, other than peptide bonds	In linear amides	nicotinamidase	0.0	313	75	ec00760
gi|485222136|gb|JAA77480.1|	No	tr|T1IAP3|T1IAP3_RHOPR	tr|T1IAP3|T1IAP3_RHOPR	No	No	No	No	Aats-asn;_Asparaginyl-tRNA_synthetase	EC:6.1.1.22	Ligases	Forming carbon-oxygen bonds	Ligases forming aminoacyl-tRNA and related compounds	asparagine---tRNA ligase	0.0	545	73	ec00970
No	No	tr|T1IB72|T1IB72_RHOPR	tr|T1IB72|T1IB72_RHOPR	No	No	No	No	Tryptophanyl-tRNA_synthetase	EC:6.1.1.2	Ligases	Forming carbon-oxygen bonds	Ligases forming aminoacyl-tRNA and related compounds	tryptophan---tRNA ligase	0.0	384	73	ec00970
No	No	tr|T1IBT2|T1IBT2_RHOPR	tr|T1IBT2|T1IBT2_RHOPR	No	No	No	No	glycogen_synthase	EC:2.4.1.11	Transferases	Glycosyltransferases	Hexosyltransferases	glycogen(starch) synthase	0.0	637	75	ec00500
No	No	tr|T1IBW5|T1IBW5_RHOPR	tr|T1IBW5|T1IBW5_RHOPR	No	No	No	No	Aats-gly;_Glycyl-tRNA_synthetase	EC:6.1.1.14	Ligases	Forming carbon-oxygen bonds	Ligases forming aminoacyl-tRNA and related compounds	glycine---tRNA ligase	0.0	700	65	ec00970
gi|485221029|gb|JAA76932.1|	No	tr|T1IC04|T1IC04_RHOPR	tr|T1IC04|T1IC04_RHOPR	No	No	No	tr|T1IC04|T1IC04_RHOPR	GA14410_gene_product_from_transcript_GA14410-RA / Sc2;_CG10849_gene_product_from_transcript__CG10849-RA	EC:1.3.-.-	Oxidoreductases	Acting on the CH-CH group of donors	xxx	xxx	0.0	646	74	No
gi|485219621|gb|JAA76238.1|	No	tr|T1ICE5|T1ICE5_RHOPR	tr|T1ICE5|T1ICE5_RHOPR	No	No	No	No	GA11433_gene_product_from_transcript_GA11433-RA / Aats-lys;_Lysyl-tRNA_synthetase	EC:6.1.1.6	Ligases	Forming carbon-oxygen bonds	Ligases forming aminoacyl-tRNA and related compounds	lysine---tRNA ligase	0.0	564	72	ec00970
No	No	tr|T1ICG3|T1ICG3_RHOPR / tr|T1HSI9|T1HSI9_RHOPR / tr|T1ICG5|T1ICG5_RHOPR / tr|T1ICG4|T1ICG4_RHOPR	tr|T1ICG4|T1ICG4_RHOPR	No	No	No	No	Discs_large_1_tumor_suppressor_protein / guanylate_kinase	EC:2.7.4.8	Transferases	Transferring phosphorus-containing groups	Phosphotransferases with a phosphate group as acceptor	guanylate kinase	e-120	205	92	ec00230
gi|485222059|gb|JAA77442.1|	No	tr|T1ICY0|T1ICY0_RHOPR	tr|T1ICY0|T1ICY0_RHOPR	No	No	No	No	Nop60B;_Nucleolar_protein_at_60B	EC:4.2.1.70	Lyases	Carbon-oxygen lyases	Hydro-lyases	pseudouridylate synthase	0.0	387	70	ec00240
gi|485222059|gb|JAA77442.1|	No	tr|T1ICY0|T1ICY0_RHOPR / tr|T1HC83|T1HC83_RHOPR	tr|T1ICY0|T1ICY0_RHOPR / tr|T1HC83|T1HC83_RHOPR	No	No	No	No	Nop60B;_Nucleolar_protein_at_60B / GA27857_gene_product_from_transcript_GA27857-RA	EC:5.4.99.12	Isomerases	Intramolecular transferases	Transferring other groups	tRNA pseudouridine38-40 synthase	0.0	387	70	No
gi|485220908|gb|JAA76873.1| / gi|485219424|gb|JAA76141.1| / gi|485220910|gb|JAA76874.1| / gi|485217856|gb|JAA75369.1| / gi|485220920|gb|JAA76879.1| / gi|485220937|gb|JAA76887.1| / gi|485221810|gb|JAA77319.1| / gi|485220763|gb|JAA76801.1| / gi|485220986|gb|JAA76911.1|	RPRC002884-PA / RPRC005067-PA / RPRC006893-PA / RPRC007220-PA / RPRC013990-PA	tr|T1ID03|T1ID03_RHOPR / tr|R4G8P0|R4G8P0_RHOPR / tr|R4FNB1|R4FNB1_RHOPR / tr|R4G4M8|R4G4M8_RHOPR / tr|R4G2Z7|R4G2Z7_RHOPR / tr|T1HXI3|T1HXI3_RHOPR / tr|R4FNC4|R4FNC4_RHOPR / tr|R4G558|R4G558_RHOPR / tr|R4FPU8|R4FPU8_RHOPR / tr|T1HHF5|T1HHF5_RHOPR	tr|T1ID03|T1ID03_RHOPR / tr|R4G8P0|R4G8P0_RHOPR / tr|R4FNB1|R4FNB1_RHOPR / tr|R4G4M8|R4G4M8_RHOPR / tr|R4G2Z7|R4G2Z7_RHOPR / tr|T1HXI3|T1HXI3_RHOPR / tr|R4FNC4|R4FNC4_RHOPR / tr|R4G558|R4G558_RHOPR / tr|R4FPU8|R4FPU8_RHOPR / tr|T1HHF5|T1HHF5_RHOPR	tr|A0A1S4EQZ0|A0A1S4EQZ0_DIACI	tr|T1ID03|T1ID03_RHOPR	tr|A0A1S3CZU9|A0A1S3CZU9_DIACI	tr|T1HXI3|T1HXI3_RHOPR / tr|R4FNC4|R4FNC4_RHOPR / tr|A0A1S4EQZ0|A0A1S4EQZ0_DIACI	proteasome_subunit_alpha_type / proteasome_beta2_subunit / proteasome_subunit_alpha_type_7-1 / proteasome_alpha_3_subunit / proteasome_beta2_subunit / proteasome_subunit_alpha_type_7-1 / proteasome_alpha_3_subunit / proteasome_subunit_beta_type / proteasome_beta_3_subunit / Psmb6,_Lmp19,_Mpnd;_proteasome_(prosome,_macropain)__subunit,_beta_type_6 / PSMB4;_proteasome_(prosome,_macropain)_subunit,_…	EC:3.4.25.1	Hydrolases	Acting on peptide bonds (peptidases)	Threonine endopeptidases	proteasome endopeptidase complex	0.0	910	82	No
No	No	tr|T1IE68|T1IE68_RHOPR	tr|T1IE68|T1IE68_RHOPR	No	No	No	No	vcp,_CDC48,_wu:fd16d05,_wu:fj63d11;_valosin_containing__protein	EC:3.6.4.6	Hydrolases	Acting on acid anhydrides	Acting on acid anhydrides to facilitate cellular and subcellular movement	vesicle-fusing ATPase	5e-75	172	68	No
gi|485221248|gb|JAA77040.1| / gi|485218879|gb|JAA75872.1| / gi|485220073|gb|JAA76461.1| / gi|485219155|gb|JAA76008.1| / gi|485221262|gb|JAA77047.1|	RPRC003320-PA / RPRC015385-PA	tr|T1IEC9|T1IEC9_RHOPR / tr|R4FNS2|R4FNS2_RHOPR / tr|R4G5K3|R4G5K3_RHOPR / tr|T1IGG6|T1IGG6_RHOPR	tr|T1IEC9|T1IEC9_RHOPR / tr|R4FNS2|R4FNS2_RHOPR / tr|R4G5K3|R4G5K3_RHOPR / tr|T1IGG6|T1IGG6_RHOPR	No	No	No	No	GA15351_gene_product_from_transcript_GA15351-RA / Rpt2;_Regulatory_particle_triple-A_ATPase_2 / GA10280_gene_product_from_transcript_GA10280-RA / GA17461_gene_product_from_transcript_GA17461-RA / GA19473_gene_product_from_transcript_GA19473-RA	EC:3.6.1.15	Hydrolases	Acting on acid anhydrides	In phosphorus-containing anhydrides	nucleoside-triphosphate phosphatase	0.0	614	91	ec00230	ec00730
No	No	tr|T1IEJ9|T1IEJ9_RHOPR / tr|T1I616|T1I616_RHOPR	tr|T1IEJ9|T1IEJ9_RHOPR	No	No	No	No	CG11241_gene_product_from_transcript_CG11241-RB / alanine-glyoxylate_aminotransferase	EC:2.6.1.44	Transferases	Transferring nitrogenous groups	Transaminases	alanine---glyoxylate transaminase	0.0	451	63	ec00250	ec00260	ec00270
No	No	tr|T1IES8|T1IES8_RHOPR	tr|T1IES8|T1IES8_RHOPR	No	No	No	No	oplah,_si:dkey-9l5.2;_5-oxoprolinase_(ATP-hydrolysing)	EC:3.5.2.9	Hydrolases	Acting on carbon-nitrogen bonds, other than peptide bonds	In cyclic amides	5-oxoprolinase (ATP-hydrolysing)	e-143	303	69	ec00480
gi|485221391|gb|JAA77111.1| / gi|485222124|gb|JAA77474.1|	No	tr|T1IES9|T1IES9_RHOPR	tr|T1IES9|T1IES9_RHOPR	No	No	No	No	ATP-binding_cassette_subfamily_E,_member_1 / protein_GCN20	EC:7.3.2.2	Translocases	Catalysing the translocation of inorganic anions and their chelates	Linked to the hydrolysis of a nucleoside triphosphate	ABC-type phosphonate transporter	0.0	697	90	No
No	No	tr|T1IF79|T1IF79_RHOPR	tr|T1IF79|T1IF79_RHOPR	No	No	No	No	Aats-asp;_aspartyl-tRNA_synthetase	EC:6.1.1.12	Ligases	Forming carbon-oxygen bonds	Ligases forming aminoacyl-tRNA and related compounds	aspartate---tRNA ligase	0.0	488	74	ec00970
gi|485218303|gb|JAA75589.1|	No	tr|T1IFD9|T1IFD9_RHOPR	tr|T1IFD9|T1IFD9_RHOPR	No	No	No	No	phospholipid_hydroperoxide_glutathione__peroxidase	EC:1.11.1.12	Oxidoreductases	Acting on a peroxide as acceptor	Peroxidases	phospholipid-hydroperoxide glutathione peroxidase	2e-86	161	73	ec00480
No	No	tr|T1IG54|T1IG54_RHOPR	tr|T1IG54|T1IG54_RHOPR	No	No	No	No	CG1673_gene_product_from_transcript_CG1673-RA	EC:2.6.1.42	Transferases	Transferring nitrogenous groups	Transaminases	branched-chain-amino-acid transaminase	e-167	363	62	ec00270	ec00280	ec00290	ec00770	ec00966
No	No	tr|T1IG61|T1IG61_RHOPR	tr|T1IG61|T1IG61_RHOPR / tr|R4FKJ6|R4FKJ6_RHOPR	No	No	No	No	Inorganic_pyrophosphatase / phospholysine_phosphohistidine_inorganic__pyrophosphate_phosphatase-like / K11726_nucleosome-remodeling_factor_38_kDa_subunit	EC:3.6.1.1	Hydrolases	Acting on acid anhydrides	In phosphorus-containing anhydrides	inorganic diphosphatase	e-141	272	68	ec00190
gi|485220155|gb|JAA76501.1|	No	tr|T1IG90|T1IG90_RHOPR	tr|T1IG90|T1IG90_RHOPR	No	No	No	No	tyrosyl-tRNA_synthetase,_cytoplasmic	EC:6.1.1.1	Ligases	Forming carbon-oxygen bonds	Ligases forming aminoacyl-tRNA and related compounds	tyrosine---tRNA ligase	0.0	527	70	ec00970
gi|485219013|gb|JAA75938.1|	No	tr|T1IGI2|T1IGI2_RHOPR / tr|R4G853|R4G853_RHOPR	tr|T1IGI2|T1IGI2_RHOPR / tr|R4G853|R4G853_RHOPR	No	No	No	No	Jafrac1;_thioredoxin_peroxidase_1 / Peroxiredoxin-6	EC:1.11.1.7	Oxidoreductases	Acting on a peroxide as acceptor	Peroxidases	peroxidase	e-109	219	75	ec00940
gi|485219566|gb|JAA76211.1|	No	tr|R4FNG8|R4FNG8_RHOPR	No	No	No	No	No	purine_biosynthesis_protein_6,_pur6	EC:4.1.1.21	Lyases	Carbon-carbon lyases	Carboxy-lyases	phosphoribosylaminoimidazole carboxylase	0.0	415	68	ec00230
gi|485219566|gb|JAA76211.1|	No	tr|R4FNG8|R4FNG8_RHOPR	No	No	No	No	No	purine_biosynthesis_protein_6,_pur6	EC:6.3.2.6	Ligases	Forming carbon-nitrogen bonds	Acid-D-amino-acid ligases (peptide synthases)	phosphoribosylaminoimidazolesuccinocarboxamide synthase	0.0	415	68	ec00230
gi|485219668|gb|JAA76261.1|	No	tr|R4FNK6|R4FNK6_RHOPR	No	No	No	No	No	ptrhd1,_DKEY-34F16.3,_si:dkey-34f16.5;_peptidyl-tRNA__hydrolase_domain_containing_1_	EC:3.1.1.29	Hydrolases	Acting on ester bonds	Carboxylic-ester hydrolases	aminoacyl-tRNA hydrolase	1e-47	117	60	No
gi|485220043|gb|JAA76446.1|	No	tr|R4FP41|R4FP41_RHOPR	No	No	No	No	No	Dhs;_deoxyhypusine_synthase	EC:2.5.1.46	Transferases	Transferring alkyl or aryl groups, other than methyl groups	Transferring alkyl or aryl groups, other than methyl groups (only sub-subclass identified to date)	deoxyhypusine synthase	0.0	367	66	No
gi|485218416|gb|JAA75645.1| / gi|485218016|gb|JAA75448.1|	No	tr|R4G3W4|R4G3W4_RHOPR / tr|T1I3E8|T1I3E8_RHOPR / tr|R4G7V5|R4G7V5_RHOPR	No	No	No	No	No	glycerol_kinase / glycerol_kinase,_testis_specific	EC:2.7.1.30	Transferases	Transferring phosphorus-containing groups	Phosphotransferases with an alcohol group as acceptor	glycerol kinase	0.0	524	64	ec00561
gi|485218600|gb|JAA75735.1|	RPRC000370-PA	tr|R4G400|R4G400_RHOPR	No	No	No	No	No	tyrosine_aminotransferase	EC:2.6.1.5	Transferases	Transferring nitrogenous groups	Transaminases	tyrosine transaminase	0.0	449	80	ec00130	ec00270	ec00350	ec00360	ec00400	ec00401	ec00950	ec00960
gi|485220629|gb|JAA76735.1|	No	tr|R4G562|R4G562_RHOPR	No	No	No	No	No	VPS29;_vacuolar_protein_sorting_29_homolog_(S.__cerevisiae)	EC:3.1.3.3	Hydrolases	Acting on ester bonds	Phosphoric-monoester hydrolases	phosphoserine phosphatase	1e-177	182	85	ec00260	ec00680
gi|485221106|gb|JAA76970.1| / gi|485220669|gb|JAA76755.1|	No	tr|R4G5I3|R4G5I3_RHOPR	No	No	No	No	No	Osgep;_O-sialoglycoprotein_endopeptidase	EC:3.4.24.57	Hydrolases	Acting on peptide bonds (peptidases)	Metalloendopeptidases	O-sialoglycoprotein endopeptidase	0.0	334	76	No
gi|485221031|gb|JAA76933.1|	No	tr|R4G8Q2|R4G8Q2_RHOPR	No	No	No	No	No	Dohh;_deoxyhypusine_hydroxylase/monooxygenase	EC:1.14.99.29	Oxidoreductases	Acting on paired donors, with incorporation or reduction of molecular oxygen	Miscellaneous	deoxyhypusine monooxygenase	e-124	296	62	No
No	No	tr|T1H972|T1H972_RHOPR	No	No	No	No	No	GA21752_gene_product_from_transcript_GA21752-RA	EC:6.2.1.1	Ligases	Forming carbon-sulfur bonds	Acid-thiol ligases	acetate---CoA ligase	0.0	671	71	ec00010	ec00620	ec00630	ec00640	ec00680	ec00720
No	No	tr|T1HFE9|T1HFE9_RHOPR	No	No	No	No	No	Dph5;_Diphthamide_methyltransferase	EC:2.1.1.98	Transferases	Transferring one-carbon groups	Methyltransferases	diphthine synthase	e-125	270	65	No
No	No	tr|T1HGG7|T1HGG7_RHOPR	No	No	No	No	No	cytochrome_P450	EC:1.14.99.22	Oxidoreductases	Acting on paired donors, with incorporation or reduction of molecular oxygen	Miscellaneous	ecdysone 20-monooxygenase	1e-62	149	63	ec00981
No	No	tr|T1HIK5|T1HIK5_RHOPR	No	tr|T1HIK5|T1HIK5_RHOPR	tr|T1HIK5|T1HIK5_RHOPR	tr|T1HIK5|T1HIK5_RHOPR	tr|T1HIK5|T1HIK5_RHOPR	4-hydroxyphenylpyruvate_dioxygenase	EC:1.13.11.27	Oxidoreductases	Acting on single donors with incorporation of molecular oxygen (oxygenases)	With incorporation of two atoms of oxygen	4-hydroxyphenylpyruvate dioxygenase	e-113	221	69	ec00130	ec00350	ec00360
No	No	tr|T1HIR0|T1HIR0_RHOPR	No	No	No	No	No	lig1,_ligI;_ligase_I,_DNA,_ATP-dependent	EC:6.5.1.1	Ligases	Forming phosphoric-ester bonds	Ligases that form phosphoric-ester bonds (only sub-subclass identified to date)	DNA ligase (ATP)	0.0	658	64	No
No	No	tr|T1HIS0|T1HIS0_RHOPR	No	No	No	No	No	neurobeachin	EC:3.4.24.13	Hydrolases	Acting on peptide bonds (peptidases)	Metalloendopeptidases	IgA-specific metalloendopeptidase	0.0	718	77	No
gi|485219051|gb|JAA75957.1|	No	tr|T1HJ69|T1HJ69_RHOPR	No	No	No	No	No	lysine-specific_histone_demethylase / protein_anon-37Cs	EC:1.5.3.11	Oxidoreductases	Acting on the CH-NH group of donors	With oxygen as acceptor	xxx	e-138	278	71	No
No	RPRC009645-PA	tr|T1HJU0|T1HJU0_RHOPR	No	No	No	No	No	farsa,_farsla,_wu:fj21a11,_zgc:136506,_zgc:158185;__phenylalanyl-tRNA_synthetase,_alpha_subunit / GA19072_gene_product_from_transcript_GA19072-RA	EC:6.1.1.20	Ligases	Forming carbon-oxygen bonds	Ligases forming aminoacyl-tRNA and related compounds	phenylalanine---tRNA ligase	e-117	216	85	ec00970
gi|485220968|gb|JAA76902.1|	No	tr|T1HLD3|T1HLD3_RHOPR / tr|T1IFE5|T1IFE5_RHOPR	No	No	No	No	No	csnk1a1;_casein_kinase_1,_alpha_1 / Cks30A;_Cyclin-dependent_kinase_subunit_30A / CycC;_Cyclin_C	EC:2.7.1.-	Transferases	Transferring phosphorus-containing groups	Phosphotransferases with an alcohol group as acceptor	xxx	e-137	259	92	No
No	No	tr|T1HM25|T1HM25_RHOPR	No	No	No	No	No	UNDEF__6-phosphofructo-2-kinase/fructose-2,6-bisphosphatase__short_form	EC:3.1.3.46	Hydrolases	Acting on ester bonds	Phosphoric-monoester hydrolases	fructose-2,6-bisphosphate 2-phosphatase	0.0	424	80	ec00051
gi|485221897|gb|JAA77362.1|	No	tr|T1HN34|T1HN34_RHOPR	No	No	No	No	No	GA14526_gene_product_from_transcript_GA14526-RA	EC:1.1.1.-	Oxidoreductases	Acting on the CH-OH group of donors	NAD+ or NADP+	xxx	e-146	354	61	No
No	No	tr|T1HQS0|T1HQS0_RHOPR	No	No	No	No	No	Integrin-linked_protein_kinase	EC:2.7.10.2	Transferases	Transferring phosphorus-containing groups	Protein-tyrosine kinases	non-specific protein-tyrosine kinase	0.0	448	82	No
No	No	tr|T1HS98|T1HS98_RHOPR	No	No	No	No	No	GA17312_gene_product_from_transcript_GA17312-RA	EC:2.4.1.18	Transferases	Glycosyltransferases	Hexosyltransferases	1,4-alpha-glucan branching enzyme	0.0	686	62	ec00500
No	No	tr|T1HS98|T1HS98_RHOPR	No	No	No	No	No	GA17312_gene_product_from_transcript_GA17312-RA	EC:3.2.1.-	Hydrolases	Glycosylases	Glycosidases, i.e. enzymes that hydrolyse O- and S-glycosyl compounds	xxx	0.0	686	62	No
No	No	tr|T1HTM6|T1HTM6_RHOPR	No	No	No	No	No	disco-interacting_protein	EC:6.3.2.26	Ligases	Forming carbon-nitrogen bonds	Acid-D-amino-acid ligases (peptide synthases)	N-(5-amino-5-carboxypentanoyl)-L-cysteinyl-D-valine synthase	0.0	1367	71	ec00311
No	No	tr|T1HUT2|T1HUT2_RHOPR	No	No	No	No	No	ribA;_GTP_cyclohydrolase	EC:3.5.4.25	Hydrolases	Acting on carbon-nitrogen bonds, other than peptide bonds	In cyclic amidines	GTP cyclohydrolase II	e-132	196	93	ec00740	ec00790
No	No	tr|T1HV14|T1HV14_RHOPR	No	No	No	No	No	Hmgs;_HMG_Coenzyme_A_synthase	EC:2.3.3.10	Transferases	Acyltransferases	Acyl groups converted into alkyl groups on transfer	hydroxymethylglutaryl-CoA synthase	0.0	413	61	ec00072	ec00280	ec00650	ec00900
No	No	tr|T1HVH9|T1HVH9_RHOPR	No	No	No	No	No	dph6,_atpbd4,_si:ch1073-258j7.1,_wu:fc57a01,__zgc:110758;_diphthamine_biosynthesis_6	EC:6.3.1.14	Ligases	Forming carbon-nitrogen bonds	Acid-D-ammonia (or amine) ligases (amide synthases)	diphthine---ammonia ligase	1e-21	59	72	No
gi|485222055|gb|JAA77440.1|	No	tr|T1HWR3|T1HWR3_RHOPR	No	No	No	No	No	serine_hydroxymethyltransferase,_cytosolic	EC:2.1.2.1	Transferases	Transferring one-carbon groups	Hydroxymethyl-, formyl- and related transferases	glycine hydroxymethyltransferase	0.0	461	73	ec00260	ec00460	ec00630	ec00670	ec00680
No	No	tr|T1I1T1|T1I1T1_RHOPR	No	No	No	No	No	CG6364_gene_product_from_transcript_CG6364-RD	EC:2.7.1.48	Transferases	Transferring phosphorus-containing groups	Phosphotransferases with an alcohol group as acceptor	uridine/cytidine kinase	e-122	239	73	ec00240	ec00983
No	No	tr|T1I2T0|T1I2T0_RHOPR	No	No	No	No	No	Lpin;_Lipin	EC:3.1.3.4	Hydrolases	Acting on ester bonds	Phosphoric-monoester hydrolases	phosphatidate phosphatase	4e-31	108	62	ec00561	ec00564	ec00565	ec00600
No	No	tr|T1I483|T1I483_RHOPR	No	No	No	No	No	formate-tetrahydrofolate_ligase	EC:1.5.1.5	Oxidoreductases	Acting on the CH-NH group of donors	NAD+ or NADP+	methylenetetrahydrofolate dehydrogenase (NADP+)	0.0	921	63	ec00670	ec00720
No	No	tr|T1I483|T1I483_RHOPR	No	No	No	No	No	formate-tetrahydrofolate_ligase	EC:6.3.4.3	Ligases	Forming carbon-nitrogen bonds	Other carbon-nitrogen ligases	formate---tetrahydrofolate ligase	0.0	921	63	ec00670	ec00720
No	No	tr|T1I4J1|T1I4J1_RHOPR	No	No	No	No	No	GA19702_gene_product_from_transcript_GA19702-RE	EC:1.8.4.-	Oxidoreductases	Acting on a sulfur group of donors	With a disulfide as acceptor	xxx	5e-39	85	70	No
No	No	tr|T1I4J1|T1I4J1_RHOPR	No	No	No	No	No	GA19702_gene_product_from_transcript_GA19702-RE	EC:1.8.4.12	Oxidoreductases	Acting on a sulfur group of donors	With a disulfide as acceptor	peptide-methionine (R)-S-oxide reductase	5e-39	85	70	No
No	No	tr|T1I5F0|T1I5F0_RHOPR	No	No	No	No	No	SdhB,_GLEAN_11988;_succinate_dehydrogenase_[ubiquinone]__iron-sulfur_subunit,_mitochondrial	EC:1.3.5.1	Oxidoreductases	Acting on the CH-CH group of donors	quinone or related compound	succinate dehydrogenase	e-152	262	78	ec00020	ec00190	ec00650	ec00720
No	No	tr|T1I6I8|T1I6I8_RHOPR	No	No	No	No	No	CG9987_gene_product_from_transcript_CG9987-RA	EC:6.5.1.3	Ligases	Forming phosphoric-ester bonds	Ligases that form phosphoric-ester bonds (only sub-subclass identified to date)	RNA ligase (ATP)	0.0	506	87	No
gi|485221158|gb|JAA76996.1|	No	tr|T1I729|T1I729_RHOPR	No	No	No	No	No	S-adenosylmethionine_synthetase	EC:2.5.1.6	Transferases	Transferring alkyl or aryl groups, other than methyl groups	Transferring alkyl or aryl groups, other than methyl groups (only sub-subclass identified to date)	methionine adenosyltransferase	0.0	405	77	ec00270
No	No	tr|T1I7L8|T1I7L8_RHOPR	No	No	No	No	No	Titin	EC:3.4.21.72	Hydrolases	Acting on peptide bonds (peptidases)	Serine endopeptidases	IgA-specific serine endopeptidase	e-125	285	64	No
No	No	tr|T1I7V8|T1I7V8_RHOPR	No	tr|T1I7V8|T1I7V8_RHOPR	No	No	No	Phenol_oxidase / Tyr2,_PPO2,_TcTyr2,_TcproTyr2;_pro-phenol_oxidase__subunit_2	EC:1.10.3.1	Oxidoreductases	Acting on diphenols and related substances as donors	oxygen	catechol oxidase	0.0	685	60	ec00350	ec00950
No	No	tr|T1I7V8|T1I7V8_RHOPR	No	tr|T1I7V8|T1I7V8_RHOPR	No	No	No	Phenol_oxidase / Tyr2,_PPO2,_TcTyr2,_TcproTyr2;_pro-phenol_oxidase__subunit_2	EC:1.14.18.1	Oxidoreductases	Acting on paired donors, with incorporation or reduction of molecular oxygen	With another compound as one donor, and incorporation of one atom of oxygen into the other donor	tyrosinase	0.0	685	60	ec00350	ec00950	ec00965
No	No	tr|T1I8S7|T1I8S7_RHOPR	No	No	No	No	No	Hemocyte_protein-glutamine__gamma-glutamyltransferase	EC:2.3.2.13	Transferases	Acyltransferases	Aminoacyltransferases	protein-glutamine gamma-glutamyltransferase	4e-70	156	64	No
gi|485221988|gb|JAA77407.1|	No	tr|T1I990|T1I990_RHOPR	No	No	No	No	No	Inosine_triphosphate_pyrophosphatase	EC:3.6.1.9	Hydrolases	Acting on acid anhydrides	In phosphorus-containing anhydrides	nucleotide diphosphatase	2e-93	184	69	ec00230	ec00240	ec00500	ec00740	ec00760	ec00770
No	No	tr|T1I9R5|T1I9R5_RHOPR	No	No	No	No	No	NADH-cytochrome_b5_reductase-like	EC:1.6.2.2	Oxidoreductases	Acting on NADH or NADPH	heme protein	cytochrome-b5 reductase	e-140	270	68	ec00520
No	No	tr|T1IAE8|T1IAE8_RHOPR	No	No	No	No	No	pyruvate_dehydrogenase_kinase / pyruvate_dehydrogenase__(acetyl-transferring)_kinase,_mitochondrial_(A)	EC:2.7.11.2	Transferases	Transferring phosphorus-containing groups	Protein-serine/threonine kinases	[pyruvate dehydrogenase (acetyl-transferring)] kinase	0.0	320	80	No
No	No	tr|T1IAF1|T1IAF1_RHOPR	No	No	No	No	No	CG1637_gene_product_from_transcript_CG1637-RC	EC:3.1.3.2	Hydrolases	Acting on ester bonds	Phosphoric-monoester hydrolases	acid phosphatase	0.0	418	61	ec00730	ec00740
No	No	tr|T1IB66|T1IB66_RHOPR	No	No	No	No	No	synaptojanin-1	EC:3.1.3.36	Hydrolases	Acting on ester bonds	Phosphoric-monoester hydrolases	phosphoinositide 5-phosphatase	0.0	864	60	ec00562
No	No	tr|T1IDF7|T1IDF7_RHOPR / tr|T1HV24|T1HV24_RHOPR	No	No	No	No	No	PLCb4;_phospholipase_C_beta_4 / 1-phosphatidylinositol-4,5-bisphosphate__phosphodiesterase	EC:3.1.4.11	Hydrolases	Acting on ester bonds	Phosphoric-diester hydrolases	phosphoinositide phospholipase C	0.0	1088	71	ec00562
No	No	tr|T1IDW8|T1IDW8_RHOPR	No	No	No	No	No	CG3267_gene_product_from_transcript_CG3267-RA	EC:6.4.1.-	Ligases	Forming carbon-carbon bonds	Ligases that form carbon-carbon bonds (only sub-subclass identified to date)	xxx	0.0	561	68	ec00670	ec00720
No	No	tr|T1IDW8|T1IDW8_RHOPR	No	No	No	No	No	CG3267_gene_product_from_transcript_CG3267-RA	EC:6.4.1.3	Ligases	Forming carbon-carbon bonds	Ligases that form carbon-carbon bonds (only sub-subclass identified to date)	propionyl-CoA carboxylase	0.0	561	68	ec00280	ec00630	ec00640	ec00720
No	No	tr|T1IDW8|T1IDW8_RHOPR	No	No	No	tr|A0A1S3DMS7|A0A1S3DMS7_DIACI	No	3-methylcrotonoyl-CoA_carboxylase_subunit_beta / CG3267_gene_product_from_transcript_CG3267-RA	EC:6.4.1.4	Ligases	Forming carbon-carbon bonds	Ligases that form carbon-carbon bonds (only sub-subclass identified to date)	methylcrotonoyl-CoA carboxylase	0.0	561	68	ec00280
No	No	tr|T1IEZ1|T1IEZ1_RHOPR	No	No	No	No	No	iscU;_protein_IscU	EC:2.8.1.7	Transferases	Transferring sulfur-containing groups	Sulfurtransferases	cysteine desulfurase	1e-62	119	75	ec00730
gi|485221916|gb|JAA77371.1|	No	tr|T1IFQ6|T1IFQ6_RHOPR	No	No	No	No	No	sept5,_sept1;_septin_5 / sept5a,_fj37h04,_sept5,_wu:fj37h04,_zgc:73218;_septin__5a	EC:3.1.5.1	Hydrolases	Acting on ester bonds	Triphosphoric-monoester hydrolases	dGTPase	e-159	350	62	ec00230
gi|485218547|gb|JAA75709.1|	No	No	No	No	No	No	No	Sodh-2;_Sorbitol_dehydrogenase-2	EC:1.1.1.14	Oxidoreductases	Acting on the CH-OH group of donors	NAD+ or NADP+	L-iditol 2-dehydrogenase	e-145	335	61	ec00040	ec00051
No	RPRC005554-PA	No	No	No	No	No	No	20-hydroxysteroid_dehydrogenase	EC:1.1.1.189	Oxidoreductases	Acting on the CH-OH group of donors	NAD+ or NADP+	prostaglandin-E2 9-reductase	4e-77	182	62	ec00590
No	RPRC009866-PA	No	No	No	No	No	No	aldo-keto_reductase	EC:1.1.1.21	Oxidoreductases	Acting on the CH-OH group of donors	NAD+ or NADP+	aldehyde reductase	0.0	428	89	ec00040	ec00051	ec00052	ec00561	ec00790
No	RPRC003672-PA / RPRC008372-PA / RPRC010283-PA	No	No	No	No	No	No	udg;_UDP-glucose_6-dehydrogenase	EC:1.1.1.22	Oxidoreductases	Acting on the CH-OH group of donors	NAD+ or NADP+	UDP-glucose 6-dehydrogenase	0.0	432	73	ec00040	ec00053	ec00520
gi|485218574|gb|JAA75722.1|	No	No	No	No	No	No	No	V,_TDO,_TO,_TRPO,_Tcv;_tryptophan_oxygenase	EC:1.13.11.11	Oxidoreductases	Acting on single donors with incorporation of molecular oxygen (oxygenases)	With incorporation of two atoms of oxygen	tryptophan 2,3-dioxygenase	0.0	373	71	ec00380
gi|485220637|gb|JAA76739.1|	No	No	No	No	No	No	No	GA16655_gene_product_from_transcript_GA16655-RA	EC:1.13.11.54	Oxidoreductases	Acting on single donors with incorporation of molecular oxygen (oxygenases)	With incorporation of two atoms of oxygen	acireductone dioxygenase [iron(II)-requiring]	4e-77	182	60	ec00270
gi|485221796|gb|JAA77312.1|	No	No	No	No	No	No	No	Prolyl_4-hydroxylase_alpha-1_subunit__precursor	EC:1.14.11.2	Oxidoreductases	Acting on paired donors, with incorporation or reduction of molecular oxygen	With 2-oxoglutarate as one donor, and incorporation of one atom of oxygen into each donor	procollagen-proline 4-dioxygenase	0.0	465	63	ec00330
gi|485221318|gb|JAA77075.1|	No	No	No	No	No	No	No	cytochrome_P-450	EC:1.14.14.1	Oxidoreductases	Acting on paired donors, with incorporation or reduction of molecular oxygen	With reduced flavin or flavoprotein as one donor, and incorporation of one atom of oxygen into the other donor	unspecific monooxygenase	0.0	497	63	ec00071	ec00140	ec00232	ec00380	ec00590	ec00591	ec00627	ec00830	ec00980	ec00982
gi|485221264|gb|JAA77048.1|	No	No	No	No	No	No	No	tyrosine/tryptophan_monooxygenase	EC:1.14.16.4	Oxidoreductases	Acting on paired donors, with incorporation or reduction of molecular oxygen	With reduced pteridine as one donor, and incorporation of one atom of oxygen into the other donor	tryptophan 5-monooxygenase	0.0	436	72	ec00380	ec00790
gi|485219513|gb|JAA76185.1|	No	No	No	No	No	No	No	Dpse_Desat1;_Desaturase_1	EC:1.14.19.-	Oxidoreductases	Acting on paired donors, with incorporation or reduction of molecular oxygen	With oxidation of a pair of donors resulting in the reduction of O2 to two molecules of water	xxx	e-168	320	67	No
gi|485221180|gb|JAA77007.1|	No	No	No	No	No	No	No	ribonucleotide_reductase,_beta_subunit	EC:1.17.4.1	Oxidoreductases	Acting on CH or CH2 groups	With a disulfide as acceptor	ribonucleoside-diphosphate reductase	0.0	375	73	ec00230	ec00240	ec00480	ec00983
gi|485220094|gb|JAA76471.1|	No	No	No	No	No	No	No	Ivd;_isovaleryl_coenzyme_A_dehydrogenase	EC:1.3.8.4	Oxidoreductases	Acting on the CH-CH group of donors	flavin	isovaleryl-CoA dehydrogenase	0.0	410	63	ec00280
gi|485218205|gb|JAA75541.1|	No	No	No	No	No	No	No	GA25154_gene_product_from_transcript_GA25154-RA	EC:1.6.-.-	Oxidoreductases	Acting on NADH or NADPH	xxx	xxx	0.0	432	82	No
gi|485219998|gb|JAA76424.1|	No	No	No	No	No	No	No	gmpr,_zgc:110617;_guanosine_monophosphate_reductase	EC:1.7.1.7	Oxidoreductases	Acting on other nitrogenous compounds as donors	NAD+ or NADP+	GMP reductase	e-158	345	61	ec00230
gi|485218789|gb|JAA75828.1|	No	No	No	No	No	No	No	tRNA_(guanine-N7-)-methyltransferase	EC:2.1.1.33	Transferases	Transferring one-carbon groups	Methyltransferases	tRNA (guanine46-N7)-methyltransferase	e-114	236	67	No
No	RPRC015176-PA	No	No	No	No	No	No	hsdM;_type_I_restriction_endonuclease,_M_subunit	EC:2.1.1.72	Transferases	Transferring one-carbon groups	Methyltransferases	site-specific DNA-methyltransferase (adenine-specific)	0.0	429	60	No
No	RPRC011694-PA	No	No	No	No	No	No	tubulin_delta_chain	EC:2.1.1.86	Transferases	Transferring one-carbon groups	Methyltransferases	tetrahydromethanopterin S-methyltransferase	0.0	410	71	ec00680
gi|485218140|gb|JAA75509.1| / gi|485220588|gb|JAA76715.1| / gi|485218718|gb|JAA75793.1|	No	No	No	No	No	No	No	Naa60;_N(alpha)-acetyltransferase_60 / N-acetyltransferase / N-terminal_acetyltransferase_complex_Ard1__subunit	EC:2.3.1.254	Transferases	Acyltransferases	Transferring groups other than aminoacyl groups	N-terminal methionine Nalpha-acetyltransferase NatB	e-104	186	93	No
gi|485218140|gb|JAA75509.1| / gi|485220588|gb|JAA76715.1| / gi|485218718|gb|JAA75793.1|	No	No	No	No	No	No	No	Naa60;_N(alpha)-acetyltransferase_60 / N-acetyltransferase / N-terminal_acetyltransferase_complex_Ard1__subunit	EC:2.3.1.255	Transferases	Acyltransferases	Transferring groups other than aminoacyl groups	N-terminal amino-acid Nalpha-acetyltransferase NatA	e-104	186	93	No
gi|485218140|gb|JAA75509.1| / gi|485220588|gb|JAA76715.1| / gi|485218718|gb|JAA75793.1|	No	No	No	No	No	No	No	Naa60;_N(alpha)-acetyltransferase_60 / N-acetyltransferase / N-terminal_acetyltransferase_complex_Ard1__subunit	EC:2.3.1.256	Transferases	Acyltransferases	Transferring groups other than aminoacyl groups	N-terminal methionine Nalpha-acetyltransferase NatC	e-104	186	93	No
gi|485218140|gb|JAA75509.1| / gi|485220588|gb|JAA76715.1| / gi|485218718|gb|JAA75793.1|	No	No	No	No	No	No	No	Naa60;_N(alpha)-acetyltransferase_60 / N-acetyltransferase / N-terminal_acetyltransferase_complex_Ard1__subunit	EC:2.3.1.257	Transferases	Acyltransferases	Transferring groups other than aminoacyl groups	N-terminal L-serine Nalpha-acetyltransferase NatD	e-104	186	93	No
gi|485218140|gb|JAA75509.1| / gi|485220588|gb|JAA76715.1| / gi|485218718|gb|JAA75793.1|	No	No	No	No	No	No	No	Naa60;_N(alpha)-acetyltransferase_60 / N-acetyltransferase / N-terminal_acetyltransferase_complex_Ard1__subunit	EC:2.3.1.258	Transferases	Acyltransferases	Transferring groups other than aminoacyl groups	N-terminal methionine Nalpha-acetyltransferase NatE	e-104	186	93	No
gi|485218140|gb|JAA75509.1| / gi|485220588|gb|JAA76715.1| / gi|485218718|gb|JAA75793.1|	No	No	No	No	No	No	No	Naa60;_N(alpha)-acetyltransferase_60 / N-acetyltransferase / N-terminal_acetyltransferase_complex_Ard1__subunit	EC:2.3.1.259	Transferases	Acyltransferases	Transferring groups other than aminoacyl groups	N-terminal methionine Nalpha-acetyltransferase NatF	e-104	186	93	No
gi|485218040|gb|JAA75460.1|	No	No	No	No	No	No	No	1-O-acylceramide_synthase_precursor	EC:2.3.1.43	Transferases	Acyltransferases	Transferring groups other than aminoacyl groups	phosphatidylcholine---sterol O-acyltransferase	e-171	375	60	ec00564
No	No	No	No	No	No	tr|X1X9I7|X1X9I7_ACYPI	No	gamma-glutamyltransferase	EC:2.3.2.2	Transferases	Acyltransferases	Aminoacyltransferases	gamma-glutamyltransferase	2e-55	107	86	ec00430	ec00460	ec00480
gi|485218144|gb|JAA75511.1|	No	No	No	No	No	No	No	dpm1,_zgc:101018;_dolichyl-phosphate__mannosyltransferase_polypeptide_1,_catalytic_subunit	EC:2.4.1.83	Transferases	Glycosyltransferases	Hexosyltransferases	dolichyl-phosphate beta-D-mannosyltransferase	e-128	239	72	ec00510
No	RPRC013849-PA	No	No	No	No	No	No	anthranilate_phosphoribosyltransferase	EC:2.4.2.18	Transferases	Glycosyltransferases	Pentosyltransferases	anthranilate phosphoribosyltransferase	2e-79	154	76	ec00400
No	RPRC003720-PA / RPRC013169-PA	No	No	No	No	No	No	mtap;_methylthioadenosine_phosphorylase / S-methyl-5'-thioadenosine_phosphorylase	EC:2.4.2.28	Transferases	Glycosyltransferases	Pentosyltransferases	S-methyl-5'-thioadenosine phosphorylase	0.0	529	67	ec00270
No	RPRC002906-PA	No	No	No	No	No	No	tymp;_thymidine_phosphorylase	EC:2.4.2.4	Transferases	Glycosyltransferases	Pentosyltransferases	thymidine phosphorylase	e-158	308	68	ec00240	ec00983
gi|485220718|gb|JAA76779.1|	No	No	No	No	No	No	No	60S_ribosomal_protein_L19	EC:2.5.1.-	Transferases	Transferring alkyl or aryl groups, other than methyl groups	Transferring alkyl or aryl groups, other than methyl groups (only sub-subclass identified to date)	xxx	6e-53	169	60	No
gi|485221554|gb|JAA77192.1|	No	No	No	No	No	No	No	6-phosphofructokinase	EC:2.7.1.11	Transferases	Transferring phosphorus-containing groups	Phosphotransferases with an alcohol group as acceptor	6-phosphofructokinase	e-139	321	62	ec00010	ec00030	ec00051	ec00052	ec00680
No	RPRC008760-PA	No	No	No	No	No	No	Ribokinase	EC:2.7.1.15	Transferases	Transferring phosphorus-containing groups	Phosphotransferases with an alcohol group as acceptor	ribokinase	0.0	374	66	ec00030
No	RPRC006700-PA	No	No	No	No	No	No	aminoglycoside_phosphotransferase	EC:2.7.1.95	Transferases	Transferring phosphorus-containing groups	Phosphotransferases with an alcohol group as acceptor	kanamycin kinase	0.0	403	61	No
gi|485220177|gb|JAA76512.1| / gi|485217207|gb|JAA75050.1|	No	No	No	No	No	No	No	serine/threonine-protein_kinase_SRPK2 / serine/threonine-protein_kinase_prp4	EC:2.7.12.1	Transferases	Transferring phosphorus-containing groups	Dual-specificity kinases (those acting on Ser/Thr and Tyr residues)	dual-specificity kinase	e-114	203	81	No
No	RPRC007495-PA	No	No	No	No	No	No	galT;_galactose-1-phosphate_uridylyltransferase	EC:2.7.7.10	Transferases	Transferring phosphorus-containing groups	Nucleotidyltransferases	UTP---hexose-1-phosphate uridylyltransferase	e-180	397	64	ec00052	ec00520
gi|485221817|gb|JAA77322.1|	No	No	No	No	No	No	No	Phosphatidate_cytidylyltransferase,__photoreceptor-specific	EC:2.7.7.41	Transferases	Transferring phosphorus-containing groups	Nucleotidyltransferases	phosphatidate cytidylyltransferase	0.0	420	73	ec00564
gi|485218669|gb|JAA75769.1|	No	No	No	No	No	No	No	isca1,_zgc:114185;_iron-sulfur_cluster_assembly_1	EC:2.7.7.52	Transferases	Transferring phosphorus-containing groups	Nucleotidyltransferases	RNA uridylyltransferase	2e-59	127	69	No
gi|485218088|gb|JAA75483.1|	No	No	No	No	No	No	No	POLE3;_polymerase_(DNA_directed),_epsilon_3,__accessory_subunit	EC:2.7.7.7	Transferases	Transferring phosphorus-containing groups	Nucleotidyltransferases	DNA-directed DNA polymerase	2e-37	92	64	No
gi|485219385|gb|JAA76122.1|	No	No	No	No	No	No	No	probable_tRNA(His)_guanylyltransferase	EC:2.7.7.79	Transferases	Transferring phosphorus-containing groups	Nucleotidyltransferases	tRNAHis guanylyltransferase	e-115	267	61	No
gi|485219039|gb|JAA75951.1| / gi|485221774|gb|JAA77301.1|	No	No	No	No	No	No	No	Diacylglycerol_cholinephosphotransferase	EC:2.7.8.2	Transferases	Transferring phosphorus-containing groups	Transferases for other substituted phosphate groups	diacylglycerol cholinephosphotransferase	e-170	392	62	ec00440	ec00564	ec00565
gi|485218562|gb|JAA75716.1|	No	No	No	No	No	No	No	Las;_Lipoic_acid_synthase	EC:2.8.1.8	Transferases	Transferring sulfur-containing groups	Sulfurtransferases	lipoyl synthase	e-178	342	69	ec00785
No	No	No	No	tr|T1HUA9|T1HUA9_RHOPR	No	No	No	sfl;_sulfateless	EC:2.8.2.8	Transferases	Transferring sulfur-containing groups	Sulfotransferases	[heparan sulfate]-glucosamine N-sulfotransferase	0.0	882	70	No
gi|485220065|gb|JAA76457.1| / gi|485221839|gb|JAA77333.1|	RPRC007919-PA	No	No	No	No	No	No	GA17475_gene_product_from_transcript_GA17475-RA / Acyl-protein_thioesterase / acetylcholinesterase	EC:3.1.1.1	Hydrolases	Acting on ester bonds	Carboxylic-ester hydrolases	carboxylesterase	0.0	464	78	ec00983
No	RPRC004830-PA	No	No	No	No	No	No	RGN;_regucalcin_(senescence_marker_protein-30)	EC:3.1.1.17	Hydrolases	Acting on ester bonds	Carboxylic-ester hydrolases	gluconolactonase	0.0	410	63	ec00030	ec00053	ec00930
gi|485217329|gb|JAA75110.1|	No	No	No	No	No	No	No	acetylcholinesterase	EC:3.1.1.7	Hydrolases	Acting on ester bonds	Carboxylic-ester hydrolases	acetylcholinesterase	0.0	475	78	ec00564
No	RPRC013084-PA	No	No	No	No	No	No	rpp38,_fc10d08,_wu:fc10d08,_zgc:92924;_ribonuclease__P/MRP_38_subunit	EC:3.1.26.5	Hydrolases	Acting on ester bonds	Endoribonucleases producing 5'-phosphomonoesters	ribonuclease P	5e-65	179	63	No
gi|485221012|gb|JAA76924.1| / gi|485220850|gb|JAA76844.1| / gi|485217837|gb|JAA75360.1|	No	No	No	No	No	No	No	TNF-alpha_induced_protein_B12 / potassium_channel_protein / retinal_protein	EC:3.1.4.17	Hydrolases	Acting on ester bonds	Phosphoric-diester hydrolases	3',5'-cyclic-nucleotide phosphodiesterase	e-170	279	82	ec00230
No	RPRC011897-PA / RPRC013832-PA	No	No	No	No	No	No	ANXA3,_ANX3;_annexin_A3	EC:3.1.4.43	Hydrolases	Acting on ester bonds	Phosphoric-diester hydrolases	glycerophosphoinositol inositolphosphodiesterase	0.0	520	87	No
No	RPRC012570-PA	No	No	No	No	No	No	GB18312;_alpha-amylase	EC:3.2.1.1	Hydrolases	Glycosylases	Glycosidases, i.e. enzymes that hydrolyse O- and S-glycosyl compounds	alpha-amylase	e-160	257	84	ec00500
gi|485217242|gb|JAA75067.1| / gi|485217211|gb|JAA75052.1|	No	No	No	No	No	No	No	Cht10,_TcCht10;_chitinase_10 / GA22363_gene_product_from_transcript_GA22363-RA	EC:3.2.1.14	Hydrolases	Glycosylases	Glycosidases, i.e. enzymes that hydrolyse O- and S-glycosyl compounds	chitinase	1e-31	78	84	ec00520
No	RPRC003340-PA	No	No	No	No	No	No	Calreticulin_precursor	EC:3.2.1.80	Hydrolases	Glycosylases	Glycosidases, i.e. enzymes that hydrolyse O- and S-glycosyl compounds	fructan beta-fructosidase	0.0	563	77	ec00051
gi|485219901|gb|JAA76376.1|	No	No	No	No	No	No	No	protein_rhomboid	EC:3.4.21.105	Hydrolases	Acting on peptide bonds (peptidases)	Serine endopeptidases	rhomboid protease	e-149	295	70	No
No	RPRC009568-PA	No	No	No	No	No	No	LSPA_Lipoprotein_signal_peptidase	EC:3.4.23.36	Hydrolases	Acting on peptide bonds (peptidases)	Aspartic endopeptidases	signal peptidase II	0.0	390	64	No
gi|485219853|gb|JAA76352.1|	No	No	No	No	No	No	No	Low_choriolytic_enzyme_precursor	EC:3.4.24.21	Hydrolases	Acting on peptide bonds (peptidases)	Metalloendopeptidases	astacin	e-147	290	69	No
gi|485220159|gb|JAA76503.1| / gi|485221956|gb|JAA77391.1| / gi|485222009|gb|JAA77417.1|	No	No	No	No	No	No	No	GA16758_gene_product_from_transcript_GA16758-RA / GA21299_gene_product_from_transcript_GA21299-RA / GA16591_gene_product_from_transcript_GA16591-RA	EC:3.5.-.-	Hydrolases	Acting on carbon-nitrogen bonds, other than peptide bonds	xxx	xxx	0.0	517	90	No
No	RPRC008172-PA	No	No	No	No	No	No	folD;_methylenetetrahydrofolate_dehydrogenase_(NADP+)_/__methenyltetrahydrofolate_cyclohydrolase	EC:3.5.4.9	Hydrolases	Acting on carbon-nitrogen bonds, other than peptide bonds	In cyclic amidines	methenyltetrahydrofolate cyclohydrolase	e-142	303	63	ec00670	ec00720
gi|485222078|gb|JAA77451.1|	No	No	No	No	No	No	No	dut,_dutpase;_deoxyuridine_triphosphatase	EC:3.6.1.23	Hydrolases	Acting on acid anhydrides	In phosphorus-containing anhydrides	dUTP diphosphatase	7e-59	129	65	ec00240	ec00983
gi|485218455|gb|JAA75664.1|	No	No	No	No	No	No	No	Diphosphoinositol_polyphosphate__phosphohydrolase	EC:3.6.1.52	Hydrolases	Acting on acid anhydrides	In phosphorus-containing anhydrides	diphosphoinositol-polyphosphate diphosphatase	8e-61	153	64	No
No	RPRC002807-PA	No	No	No	No	No	No	fumarylacetoacetate_hydrolase	EC:4.1.1.68	Lyases	Carbon-carbon lyases	Carboxy-lyases	5-oxopent-3-ene-1,2,5-tricarboxylate decarboxylase	e-119	276	60	ec00350
No	RPRC005168-PA	No	No	No	No	No	No	clathrin_coat_assembly_protein	EC:4.2.1.36	Lyases	Carbon-oxygen lyases	Hydro-lyases	homoaconitate hydratase	0.0	309	91	ec00300
No	RPRC012919-PA / RPRC015147-PA	No	No	No	No	No	No	adenylate_cyclase	EC:4.6.1.1	Lyases	Phosphorus-oxygen lyases	Phosphorus-oxygen lyases (only sub-subclass identified to date)	adenylate cyclase	e-123	279	65	ec00230
gi|485221542|gb|JAA77186.1|	No	No	No	No	No	No	No	soluble_guanylyl_cyclase_beta_subunit	EC:4.6.1.2	Lyases	Phosphorus-oxygen lyases	Phosphorus-oxygen lyases (only sub-subclass identified to date)	guanylate cyclase	0.0	597	74	ec00230
gi|485219177|gb|JAA76019.1|	No	No	No	No	No	No	No	UDP-glucose_4-epimerase	EC:5.1.3.2	Isomerases	Racemases and epimerases	Acting on carbohydrates and derivatives	UDP-glucose 4-epimerase	0.0	350	71	ec00052	ec00520
No	RPRC014143-PA	No	No	No	No	No	No	mannose-6-phosphate_isomerase	EC:5.3.1.8	Isomerases	Intramolecular oxidoreductases	Interconverting aldoses and ketoses, and related compounds	mannose-6-phosphate isomerase	e-162	322	69	ec00051	ec00520
No	RPRC002807-PA	No	No	No	No	No	No	fumarylacetoacetate_hydrolase	EC:5.3.3.10	Isomerases	Intramolecular oxidoreductases	Transposing C=C bonds	5-carboxymethyl-2-hydroxymuconate Delta-isomerase	e-119	276	60	ec00350
gi|485221112|gb|JAA76973.1|	No	No	No	tr|A0A1S3D2G7|A0A1S3D2G7_DIACI	tr|A0A1S3D2G7|A0A1S3D2G7_DIACI	tr|A0A1S3D2G7|A0A1S3D2G7_DIACI	tr|A0A1S3D2G7|A0A1S3D2G7_DIACI	glyceraldehyde-3-phosphate_dehydrogenase	EC:1.2.1.12	Oxidoreductases	Acting on the aldehyde or oxo group of donors	NAD+ or NADP+	glyceraldehyde-3-phosphate dehydrogenase (phosphorylating)	0.0	332	80	ec00010	ec00710
gi|485217880|gb|JAA75381.1|	No	No	No	No	No	No	No	gpi-anchor_transamidase / Lgmn,_Prsc1;_legumain	EC:3.4.22.34	Hydrolases	Acting on peptide bonds (peptidases)	Cysteine endopeptidases	legumain	0.0	309	80	No
gi|485217482|gb|JAA75185.1|	No	No	No	tr|T1HJ96|T1HJ96_RHOPR	No	No	tr|T1HJ96|T1HJ96_RHOPR	protein_disulfide-isomerase_A3_precursor / Stromal_cell-derived_factor_2_precursor	EC:2.4.1.109	Transferases	Glycosyltransferases	Hexosyltransferases	dolichyl-phosphate-mannose---protein mannosyltransferase	0.0	429	60	ec00514	ec00515
